# Supplementary material for: The Pif1 helicase is actively inhibited during meiotic recombination which restrains gene conversion tract length
Source: Nucleic Acids Res. 2021 Apr 6;49(8):4522–33. doi: 10.1093/nar/gkab232 (PMC8096244; doi:10.1093/nar/gkab232)
Supplement: gkab232_Supplemental_Files [file gkab232_supplemental_files.zip]

Archive with 3 entries (3 files):
- Table S4.xlsx
- Table S5.xlsx
- VernekarPif1 paper v6supplmodnochanges.pdf
