# Supplementary material for: The Pif1 helicase is actively inhibited during meiotic recombination which restrains gene conversion tract length
Source: Nucleic Acids Res. 2021 Apr 6;49(8):4522–33. doi: 10.1093/nar/gkab232 (PMC8096244; doi:10.1093/nar/gkab232)
Supplement: gkab232_Supplemental_Files [file gkab232_supplemental_files.zip › Table S4.xlsx]

## Sheet: Events_all
chr	start5	start3	stop5	stop3	CO	chromatids	len_mid	octad
1	45198	45431	45546	45831	1	2_nonsis	374	mlh2_1
1	69280	69403	70621	71281	0	1	1610	mlh2_1
1	79449	79659	82379	83613	1	2_nonsis	3442	mlh2_1
1	167179	170726	173222	173966	1	2_nonsis	4642	mlh2_1
2	42929	43330	44210	44904	1	2_nonsis	1428	mlh2_1
2	112527	112618	116947	117726	0	2_sis	4764	mlh2_1
2	153657	153732	158986	159079	0	2_nonsis	5338	mlh2_1
2	250789	251134	251742	251790	0	2_sis	804	mlh2_1
2	254436	254815	255743	256651	1	2_nonsis	1572	mlh2_1
2	330203	331350	331827	332522	1	2_nonsis	1398	mlh2_1
2	421116	421574	426388	426608	1	2_nonsis	5153	mlh2_1
2	449152	449416	451982	452576	0	1	2995	mlh2_1
2	469344	473105	476602	476950	0	1	5552	mlh2_1
2	526931	527102	528212	528294	1	2_nonsis	1236	mlh2_1
2	562903	564041	565223	565389	1	2_nonsis	1834	mlh2_1
2	580809	580868	587865	588089	1	2_nonsis	7138	mlh2_1
2	632170	632896	641467	641914	0	1	9158	mlh2_1
2	643176	645035	645469	645676	0	1	1467	mlh2_1
2	701354	701832	701832	702521	0	1	584	mlh2_1
2	761121	761436	762665	763111	1	2_nonsis	1610	mlh2_1
3	51491	51650	60198	60354	0	1	8706	mlh2_1
3	72786	73095	73479	74002	1	2_nonsis	800	mlh2_1
3	228130	228886	230267	231791	1	2_nonsis	2521	mlh2_1
4	62205	62366	62726	62804	0	1	480	mlh2_1
4	75223	76111	79129	79321	0	2_nonsis	3558	mlh2_1
4	123436	123745	125573	126283	0	1	2338	mlh2_1
4	171661	171817	171817	172830	1	2_nonsis	584	mlh2_1
4	173380	174831	174905	174995	0	1	844	mlh2_1
4	300204	300487	302250	303088	0	1	2324	mlh2_1
4	423118	423202	424526	424905	1	2_nonsis	1556	mlh2_1
4	449024	449449	458785	459304	0	1	9808	mlh2_1
4	503249	503551	505369	505504	1	2_nonsis	2036	mlh2_1
4	636250	636352	636465	636737	0	1	300	mlh2_1
4	750698	751203	752041	752651	0	1	1396	mlh2_1
4	753936	754044	754071	754974	1	2_nonsis	532	mlh2_1
4	864668	864727	867508	868348	1	2_nonsis	3230	mlh2_1
4	1002837	1003188	1005358	1005614	1	2_nonsis	2474	mlh2_1
4	1020213	1020356	1020356	1020493	0	1	140	mlh2_1
4	1052574	1052845	1052574	1052845	1	2_nonsis	135	mlh2_1
4	1054326	1054524	1054527	1054654	0	1	166	mlh2_1
4	1242241	1242510	1242241	1242510	1	2_nonsis	134	mlh2_1
4	1361801	1362059	1368022	1368120	0	1	6141	mlh2_1
4	1381693	1382599	1385671	1386524	1	2_nonsis	3952	mlh2_1
4	1439164	1439315	1448520	1448586	0	1	9314	mlh2_1
5	27869	27912	28151	28312	0	1	341	mlh2_1
5	225229	225485	225841	226347	1	2_nonsis	737	mlh2_1
5	254694	254754	264478	264668	0	1	9849	mlh2_1
5	284262	284613	285114	285738	0	2_nonsis	988	mlh2_1
5	287375	287597	287710	288216	0	1	477	mlh2_1
5	330953	332219	336939	337281	0	1	5524	mlh2_1
5	371859	371986	375200	375429	0	1	3392	mlh2_1
5	462226	462614	467963	468178	0	1	5650	mlh2_1
5	488899	489879	492293	492329	1	2_nonsis	2922	mlh2_1
5	498872	499058	499817	499876	0	1	882	mlh2_1
6	95245	95308	95849	96304	0	2_nonsis	800	mlh2_1
6	98654	99605	98654	99605	1	2_nonsis	475	mlh2_1
6	102071	102489	106222	106492	0	1	4077	mlh2_1
6	154803	154989	155718	156102	1	2_nonsis	1014	mlh2_1
6	223291	223531	226672	226804	1	2_nonsis	3327	mlh2_1
7	54306	54483	58485	59379	2	2_nonsis	4538	mlh2_1
7	195692	195804	196504	196757	1	2_nonsis	882	mlh2_1
7	342704	342962	342962	343251	1	2_nonsis	274	mlh2_1
7	391649	391859	399836	401117	1	2_nonsis	8722	mlh2_1
7	434126	434166	434166	434308	0	1	91	mlh2_1
7	482042	482318	484452	484780	0	1	2436	mlh2_1
7	609760	609887	610674	611145	2	2_nonsis	1086	mlh2_1
7	702018	702078	703857	704403	0	1	2082	mlh2_1
7	732583	733373	734123	734330	0	1	1248	mlh2_1
7	799895	799970	800442	801373	1	2_nonsis	975	mlh2_1
7	806907	807662	810615	810985	0	1	3516	mlh2_1
7	878396	878834	878835	879079	0	1	342	mlh2_1
7	950426	950639	953935	954007	0	2_sis	3438	mlh2_1
7	976931	977277	977494	977989	0	1	638	mlh2_1
7	995819	996604	997840	997972	1	2_nonsis	1694	mlh2_1
8	5521	5865	11695	12341	0	1	6325	mlh2_1
8	33105	33167	39521	39684	1	3	6466	mlh2_1
8	120445	121477	121987	122634	0	1	1350	mlh2_1
8	186453	186876	186453	186876	1	2_nonsis	211	mlh2_1
8	279197	279622	280087	280350	0	1	809	mlh2_1
8	322176	322381	326185	326461	1	3	4044	mlh2_1
8	374065	374774	377460	377707	0	1	3164	mlh2_1
8	422538	422684	427308	427439	1	4	4762	mlh2_1
8	516015	516158	516988	517036	0	1	926	mlh2_1
9	51730	52260	53832	54480	1	2_nonsis	2161	mlh2_1
9	127637	127749	132269	132429	0	2_nonsis	4656	mlh2_1
9	160007	160170	161384	161598	0	2_sis	1402	mlh2_1
9	184053	185865	185865	188629	1	2_nonsis	2288	mlh2_1
9	225363	225754	229515	230147	1	2_nonsis	4272	mlh2_1
9	267764	268176	276321	276863	0	1	8622	mlh2_1
9	329125	332459	332503	333073	0	1	1996	mlh2_1
9	338145	338465	340858	341514	0	1	2881	mlh2_1
9	424642	424776	424980	425064	0	1	313	mlh2_1
10	73067	73190	77203	78874	0	2_nonsis	4910	mlh2_1
10	150493	150662	152637	153250	1	2_nonsis	2366	mlh2_1
10	257831	257958	265456	265527	1	2_nonsis	7597	mlh2_1
10	317257	317305	323078	323243	0	1	5880	mlh2_1
10	333136	333385	333992	334125	0	1	798	mlh2_1
10	414104	414830	417590	417877	1	2_nonsis	3266	mlh2_1
10	579112	579350	579112	579350	1	2_nonsis	118	mlh2_1
10	622386	622799	622874	623040	0	1	364	mlh2_1
10	662479	663013	663013	663082	0	1	302	mlh2_1
11	70579	70690	71211	71541	0	1	742	mlh2_1
11	81532	82469	85837	86206	1	2_nonsis	4021	mlh2_1
11	97953	98109	99646	100443	1	2_nonsis	2014	mlh2_1
11	161493	161769	172448	172715	0	1	10950	mlh2_1
11	384792	385424	390664	390734	1	2_nonsis	5591	mlh2_1
11	459882	460324	463071	463630	1	2_nonsis	3248	mlh2_1
11	508942	509070	512082	512425	0	1	3248	mlh2_1
11	533318	533844	537096	537259	0	1	3596	mlh2_1
11	578669	578716	590994	592478	0	2_nonsis	13044	mlh2_1
12	22902	23199	23981	25985	0	1	1932	mlh2_1
12	28820	29085	31473	31775	1	2_nonsis	2672	mlh2_1
12	100583	100678	100782	101108	1	2_nonsis	314	mlh2_1
12	120592	121057	124642	126014	0	1	4504	mlh2_1
12	322903	323570	322903	323570	1	2_nonsis	333	mlh2_1
12	416464	416793	418904	419081	1	2_nonsis	2364	mlh2_1
12	514243	514581	517747	517958	1	2_nonsis	3440	mlh2_1
12	566615	567266	568653	568917	0	1	1844	mlh2_1
12	650212	650767	658054	658599	0	1	7837	mlh2_1
12	827928	828244	828244	828622	0	1	347	mlh2_1
12	874259	874373	877625	877838	0	1	3416	mlh2_1
12	883503	884813	885989	886838	0	1	2256	mlh2_1
12	1016453	1016743	1020763	1020964	0	1	4266	mlh2_1
12	1042079	1042180	1043906	1044159	1	2_nonsis	1903	mlh2_1
13	69113	70163	72027	72351	1	3	2551	mlh2_1
13	103361	104510	105707	106249	0	1	2042	mlh2_1
13	118891	119087	124309	124406	1	2_nonsis	5368	mlh2_1
13	388450	388681	389031	389118	1	2_nonsis	509	mlh2_1
13	509869	510245	512193	512244	1	2_nonsis	2162	mlh2_1
13	566425	566484	579347	579707	1	2_nonsis	13072	mlh2_1
13	649387	649520	653617	653809	0	1	4260	mlh2_1
13	798090	798332	798485	798592	0	1	328	mlh2_1
13	857842	859063	861520	862065	1	2_nonsis	3340	mlh2_1
13	897951	898029	904744	904791	1	2_nonsis	6778	mlh2_1
14	52925	53465	55838	55899	1	3	2674	mlh2_1
14	111267	111323	117253	117410	1	2_nonsis	6036	mlh2_1
14	186992	187346	187434	187730	1	2_nonsis	413	mlh2_1
14	231593	232086	235706	236810	1	3	4418	mlh2_1
14	416991	417156	417477	417610	1	2_nonsis	470	mlh2_1
14	539950	542443	542443	543829	1	2_nonsis	1940	mlh2_1
14	699152	700166	701618	702991	1	2_nonsis	2646	mlh2_1
15	146419	147007	147007	150501	1	2_nonsis	2041	mlh2_1
15	160163	161164	170112	170199	0	2_nonsis	9492	mlh2_1
15	216499	217333	220880	220974	1	2_nonsis	4011	mlh2_1
15	241207	241259	242641	242766	0	1	1470	mlh2_1
15	355843	356119	365208	365792	0	2_nonsis	9519	mlh2_1
15	549794	549932	556316	558128	2	2_nonsis	7359	mlh2_1
15	579028	580206	582404	582590	1	2_nonsis	2880	mlh2_1
15	669219	669720	678991	679215	0	1	9634	mlh2_1
15	781222	781633	783046	783313	1	2_nonsis	1752	mlh2_1
15	826879	827016	827194	827239	1	2_nonsis	269	mlh2_1
15	906405	907000	908860	910022	0	1	2738	mlh2_1
15	942759	943167	948819	949438	0	1	6166	mlh2_1
15	1058977	1059193	1059223	1059405	1	2_nonsis	229	mlh2_1
16	114414	114586	114774	114957	0	1	366	mlh2_1
16	129189	129733	130145	130597	0	1	910	mlh2_1
16	131951	132500	138747	139202	1	2_nonsis	6749	mlh2_1
16	214068	214281	215186	215587	0	1	1212	mlh2_1
16	252829	253090	253690	253842	1	2_nonsis	806	mlh2_1
16	353318	353535	366058	366346	0	1	12776	mlh2_1
16	432085	432226	432538	433340	0	1	784	mlh2_1
16	448559	448839	449172	450060	1	2_nonsis	917	mlh2_1
16	452140	452203	453608	453873	0	1	1569	mlh2_1
16	632145	633516	633516	634010	1	2_nonsis	932	mlh2_1
16	694969	695201	695230	695351	0	1	206	mlh2_1
16	753640	754107	754107	754263	0	1	312	mlh2_1
16	784888	785197	785578	785712	0	1	602	mlh2_1
16	825571	825826	835496	836893	1	3	10496	mlh2_1
16	920877	921047	924180	924915	0	2_nonsis	3586	mlh2_1
1	44686	44891	45431	45831	0	1	842	mlh2_2
1	70461	70497	72952	73633	1	2_nonsis	2814	mlh2_2
1	81841	82076	84046	85480	0	1	2804	mlh2_2
1	174674	175307	180747	180818	1	2_nonsis	5792	mlh2_2
2	59525	59969	61287	61376	0	1	1584	mlh2_2
2	69355	69772	73354	73472	0	2_nonsis	3850	mlh2_2
2	159957	160020	163854	164419	0	2_nonsis	4148	mlh2_2
2	193122	193664	193664	195960	0	1	1419	mlh2_2
2	216794	216902	218315	218557	1	2_nonsis	1588	mlh2_2
2	476448	476602	484159	485003	1	2_nonsis	8056	mlh2_2
2	501490	501576	503402	504535	1	2_nonsis	2436	mlh2_2
2	613535	613948	615005	615654	1	2_nonsis	1588	mlh2_2
2	760960	761030	769903	770576	1	2_nonsis	9244	mlh2_2
2	786589	786902	789139	789195	1	2_nonsis	2422	mlh2_2
3	40637	40987	43877	45058	1	2_nonsis	3656	mlh2_2
3	63402	63461	65580	66138	0	1	2428	mlh2_2
3	68556	68852	68852	68956	0	1	200	mlh2_2
3	92193	92292	92292	93230	1	2_nonsis	518	mlh2_2
3	204750	207086	204750	207086	1	2_nonsis	1168	mlh2_2
3	208090	208234	216424	217371	2	2_nonsis	8736	mlh2_2
3	223676	224009	224674	224994	0	1	992	mlh2_2
4	31776	32217	33295	34237	1	2_nonsis	1770	mlh2_2
4	155900	156500	158768	158959	0	1	2664	mlh2_2
4	227151	227288	228076	228508	1	2_nonsis	1072	mlh2_2
4	284171	284380	286258	287699	0	1	2703	mlh2_2
4	335524	336327	338368	338644	1	2_nonsis	2580	mlh2_2
4	345134	345195	345769	346096	0	1	768	mlh2_2
4	461156	461469	461156	461469	1	2_nonsis	156	mlh2_2
4	549536	549744	552102	552354	1	2_nonsis	2588	mlh2_2
4	553867	555214	555283	555425	0	1	814	mlh2_2
4	667780	669005	671508	671820	0	1	3272	mlh2_2
4	692884	693070	703386	703464	1	2_nonsis	10448	mlh2_2
4	835319	836051	837275	837527	1	3	1716	mlh2_2
4	1018675	1018835	1020213	1020625	1	2_nonsis	1664	mlh2_2
4	1055277	1055562	1056069	1056232	0	1	731	mlh2_2
4	1120129	1120689	1128837	1129980	1	2_nonsis	9000	mlh2_2
4	1262394	1263883	1262394	1263883	1	2_nonsis	744	mlh2_2
4	1345079	1345315	1346703	1347017	1	2_nonsis	1663	mlh2_2
5	26685	27044	27119	27604	0	1	497	mlh2_2
5	67809	68268	69229	69568	0	1	1360	mlh2_2
5	99237	99302	100213	101018	1	3	1346	mlh2_2
5	234931	235495	236672	238396	1	2_nonsis	2321	mlh2_2
5	338516	338632	339325	339466	1	2_nonsis	822	mlh2_2
5	341688	342057	343350	344171	0	1	1888	mlh2_2
5	503767	504064	505622	506069	1	2_nonsis	1930	mlh2_2
5	560715	560810	563139	563249	1	2_nonsis	2432	mlh2_2
6	64252	64937	65956	66118	1	2_nonsis	1442	mlh2_2
6	95632	95849	98330	98368	0	1	2608	mlh2_2
6	161110	161167	163655	163957	0	1	2668	mlh2_2
6	220253	221044	225457	226036	1	3	5098	mlh2_2
7	75778	76021	76882	76989	0	1	1036	mlh2_2
7	106751	107169	108238	108343	1	2_nonsis	1330	mlh2_2
7	164025	164428	170211	171138	0	1	6448	mlh2_2
7	193769	194505	199026	199690	0	2_nonsis	5221	mlh2_2
7	270975	271422	273707	276180	1	2_nonsis	3745	mlh2_2
7	397325	397937	397325	397937	1	2_nonsis	306	mlh2_2
7	448116	449525	452589	452990	0	1	3969	mlh2_2
7	624636	625276	625898	626137	0	1	1062	mlh2_2
7	628090	628417	628090	628417	1	2_nonsis	163	mlh2_2
7	805722	806818	810615	810985	0	2_nonsis	4530	mlh2_2
7	904347	904780	905694	906181	0	1	1374	mlh2_2
7	921308	922267	926465	926609	0	1	4750	mlh2_2
7	954007	954301	959166	959305	1	2_nonsis	5082	mlh2_2
8	24334	24416	27293	27988	0	2_nonsis	3266	mlh2_2
8	74519	74705	75768	76580	1	2_nonsis	1562	mlh2_2
8	139506	142299	145768	145861	0	1	4912	mlh2_2
8	176679	177049	177369	177778	1	2_nonsis	710	mlh2_2
8	189054	189274	192435	194332	0	1	4220	mlh2_2
8	208790	208959	211639	211701	0	1	2796	mlh2_2
8	286318	286666	289865	290253	1	2_nonsis	3567	mlh2_2
8	335688	335817	336133	336486	0	1	557	mlh2_2
8	340958	341040	341515	342157	0	1	837	mlh2_2
8	516468	516779	516468	516779	1	2_nonsis	155	mlh2_2
9	33062	33143	35446	35579	0	1	2410	mlh2_2
9	96388	96801	96388	96801	1	2_nonsis	206	mlh2_2
9	148671	148834	150261	150521	1	2_nonsis	1638	mlh2_2
9	232621	232759	233111	234371	0	1	1051	mlh2_2
9	268278	268466	268483	268579	1	2_nonsis	159	mlh2_2
9	298626	299287	299287	302793	1	2_nonsis	2084	mlh2_2
9	423571	424322	425137	425170	0	2_sis	1207	mlh2_2
10	34438	34681	38691	39051	1	3	4312	mlh2_2
10	82055	82182	85773	85992	0	2_nonsis	3764	mlh2_2
10	108954	110584	112991	113314	0	1	3384	mlh2_2
10	170649	170886	195081	195299	1	2_nonsis	24422	mlh2_2
10	328971	329323	339206	339302	0	1	10107	mlh2_2
10	383417	384052	393423	393501	1	2_nonsis	9728	mlh2_2
10	453740	454963	455506	456781	0	1	1792	mlh2_2
10	548463	549376	550046	550237	1	2_nonsis	1222	mlh2_2
10	615792	616115	624648	627999	1	2_nonsis	10370	mlh2_2
10	637574	637737	641631	641753	1	3	4036	mlh2_2
10	667766	667942	670398	670831	1	2_nonsis	2760	mlh2_2
11	69087	69153	69425	69662	1	2_nonsis	424	mlh2_2
11	225909	226659	228576	229432	0	1	2720	mlh2_2
11	246873	247464	248487	248663	1	2_nonsis	1406	mlh2_2
11	279830	280523	285242	285308	0	1	5098	mlh2_2
11	460537	460882	463936	464063	1	2_nonsis	3290	mlh2_2
11	476611	477203	477776	479195	0	1	1578	mlh2_2
11	492262	493124	494661	495036	0	1	2156	mlh2_2
11	564055	564676	568041	568283	1	2_nonsis	3796	mlh2_2
11	629864	630615	634259	634414	0	1	4097	mlh2_2
12	28820	29085	30884	31128	1	2_nonsis	2054	mlh2_2
12	111735	111823	111976	112061	0	1	240	mlh2_2
12	188851	189070	194811	195525	1	2_nonsis	6208	mlh2_2
12	249052	249353	249353	249539	0	1	244	mlh2_2
12	257813	258349	260496	261053	1	2_nonsis	2694	mlh2_2
12	320997	322903	322903	324050	1	2_nonsis	1526	mlh2_2
12	408647	408771	408647	408771	1	2_nonsis	62	mlh2_2
12	514832	515468	514832	515468	1	2_nonsis	318	mlh2_2
12	610619	610829	611812	611864	1	2_nonsis	1114	mlh2_2
12	677164	677323	677991	678116	0	1	810	mlh2_2
12	757090	757763	759887	759985	0	1	2510	mlh2_2
12	775195	775537	778158	779222	0	1	3324	mlh2_2
12	837497	840577	837497	840577	1	2_nonsis	1540	mlh2_2
12	874541	875233	878875	879756	0	1	4428	mlh2_2
12	955645	955822	957115	957964	1	2_nonsis	1806	mlh2_2
12	1007333	1007701	1017596	1018933	1	2_nonsis	10748	mlh2_2
13	14478	14705	17138	17364	1	2_nonsis	2660	mlh2_2
13	43336	44157	44503	45656	0	1	1333	mlh2_2
13	183824	183988	191318	191452	0	1	7479	mlh2_2
13	298845	300558	301214	302548	1	2_nonsis	2180	mlh2_2
13	438469	438807	438816	438970	0	1	255	mlh2_2
13	442504	442723	442723	442838	1	2_nonsis	167	mlh2_2
13	554456	555036	557517	559180	1	2_nonsis	3602	mlh2_2
13	688379	688991	692624	692846	0	1	4050	mlh2_2
13	854948	855302	856401	856957	0	1	1554	mlh2_2
13	880477	880820	880820	882052	1	2_nonsis	788	mlh2_2
13	914143	914619	916639	916782	0	2_nonsis	2330	mlh2_2
14	63403	63687	64800	65648	0	1	1679	mlh2_2
14	91169	91563	92521	94480	1	2_nonsis	2134	mlh2_2
14	198797	198937	199570	199738	0	1	787	mlh2_2
14	307920	308154	308436	309212	1	2_nonsis	787	mlh2_2
14	347047	347194	350601	350848	1	2_nonsis	3604	mlh2_2
14	426290	427278	428883	430032	0	1	2674	mlh2_2
14	549448	549663	554217	557562	1	2_nonsis	6334	mlh2_2
14	559694	559885	560308	560362	0	1	546	mlh2_2
14	721603	721994	723593	723962	1	2_nonsis	1979	mlh2_2
14	741432	741663	742941	743034	0	1	1440	mlh2_2
15	102500	102671	105843	106151	1	2_nonsis	3412	mlh2_2
15	160163	161164	162038	162143	1	2_nonsis	1427	mlh2_2
15	218142	219124	220341	220633	0	1	1854	mlh2_2
15	240538	241147	241442	241704	1	2_nonsis	730	mlh2_2
15	252891	253882	256343	256963	0	1	3266	mlh2_2
15	494820	495340	496842	497152	1	2_nonsis	1917	mlh2_2
15	613660	614674	620962	621636	0	1	7132	mlh2_2
15	658496	658645	663919	666379	0	2_nonsis	6578	mlh2_2
15	731874	732609	733667	733898	0	1	1541	mlh2_2
15	737331	737961	741916	742253	0	2_nonsis	4438	mlh2_2
15	906405	907000	918228	918837	2	3	11830	mlh2_2
15	985932	986343	988081	988671	1	2_nonsis	2238	mlh2_2
16	72115	72392	75760	75921	1	2_nonsis	3587	mlh2_2
16	143745	144102	154334	154721	1	2_nonsis	10604	mlh2_2
16	214068	214684	216567	216683	1	2_nonsis	2249	mlh2_2
16	370710	370897	376312	377062	1	2_nonsis	5884	mlh2_2
16	453508	453873	454587	454982	0	1	1094	mlh2_2
16	473286	473481	473594	474003	0	1	415	mlh2_2
16	475562	475711	475802	476377	1	2_nonsis	453	mlh2_2
16	545725	545863	552585	552953	1	2_nonsis	6975	mlh2_2
16	613670	613725	615882	616361	0	1	2424	mlh2_2
16	685433	686122	687708	688591	1	2_nonsis	2372	mlh2_2
16	692167	692440	695419	695522	0	1	3167	mlh2_2
16	812845	812990	814111	815375	1	2_nonsis	1826	mlh2_2
16	900271	900385	901342	901564	1	2_nonsis	1125	mlh2_2
16	921352	921490	921998	922220	0	1	688	mlh2_2
1	66696	67476	68551	68725	1	2_nonsis	1552	pif1m2_1
1	129517	130254	130362	130776	0	1	684	pif1m2_1
1	132066	135319	132066	135319	1	2_nonsis	1626	pif1m2_1
1	178682	178989	179614	179772	1	2_nonsis	858	pif1m2_1
2	9567	9679	11470	11545	0	2_nonsis	1884	pif1m2_1
2	47971	48762	48762	49603	0	1	816	pif1m2_1
2	136064	136632	136976	137126	1	2_nonsis	703	pif1m2_1
2	298771	298966	301964	302062	0	2_nonsis	3144	pif1m2_1
2	487661	487781	488899	489241	1	2_nonsis	1349	pif1m2_1
2	536146	536197	536917	537036	0	1	805	pif1m2_1
2	650619	651379	651616	652362	1	2_nonsis	990	pif1m2_1
2	717953	718117	718805	719463	0	1	1099	pif1m2_1
2	800055	800115	800758	800859	1	2_nonsis	724	pif1m2_1
3	68070	68424	68556	68852	0	1	457	pif1m2_1
3	77900	78705	77900	78705	1	2_nonsis	402	pif1m2_1
3	209265	209380	211504	211982	1	2_nonsis	2420	pif1m2_1
3	224038	224437	225343	225558	1	2_nonsis	1213	pif1m2_1
3	259724	260698	260698	261312	1	2_nonsis	794	pif1m2_1
4	7809	9433	7809	9433	1	2_nonsis	812	pif1m2_1
4	57426	57781	61175	61275	2	2_nonsis	3622	pif1m2_1
4	105348	105623	105853	106143	0	1	512	pif1m2_1
4	167826	169331	170008	170532	1	2_nonsis	1692	pif1m2_1
4	344945	345017	346745	346846	1	2_nonsis	1814	pif1m2_1
4	410728	411048	413995	414381	1	3	3300	pif1m2_1
4	699022	699153	700908	701137	1	2_nonsis	1935	pif1m2_1
4	821822	822225	822353	822554	0	1	430	pif1m2_1
4	824244	825422	826194	826327	1	2_nonsis	1428	pif1m2_1
4	1003950	1004480	1005358	1005614	1	2_nonsis	1271	pif1m2_1
4	1169428	1169720	1170836	1171018	1	2_nonsis	1353	pif1m2_1
4	1184340	1184427	1184947	1185226	0	1	703	pif1m2_1
4	1286166	1286229	1287125	1287842	1	2_nonsis	1286	pif1m2_1
4	1429122	1429245	1429313	1429599	0	1	272	pif1m2_1
4	1488106	1488682	1489546	1489717	1	2_nonsis	1238	pif1m2_1
5	27272	27604	27272	27604	1	2_nonsis	166	pif1m2_1
5	67329	67482	68268	68547	1	2_nonsis	1002	pif1m2_1
5	325346	325661	327059	327079	1	2_nonsis	1566	pif1m2_1
5	334750	335065	335874	336237	0	1	1148	pif1m2_1
5	390851	390923	391292	391589	1	2_nonsis	554	pif1m2_1
5	439285	439545	439545	439909	1	2_nonsis	312	pif1m2_1
6	54858	55021	56854	58110	0	2_nonsis	2542	pif1m2_1
6	75475	76053	77340	77619	2	2_nonsis	1716	pif1m2_1
6	95054	95140	95245	95308	0	1	180	pif1m2_1
6	116839	117833	116839	117833	1	2_nonsis	496	pif1m2_1
6	118824	119126	119126	119224	0	1	200	pif1m2_1
6	202437	202500	204282	204454	1	2_nonsis	1900	pif1m2_1
6	246625	246893	248816	249014	1	2_nonsis	2156	pif1m2_1
7	92892	93381	95130	96070	1	2_nonsis	2464	pif1m2_1
7	194553	195492	196468	196504	0	2_nonsis	1464	pif1m2_1
7	304611	304734	305233	305542	1	2_nonsis	715	pif1m2_1
7	307064	307148	307148	307499	0	1	218	pif1m2_1
7	383665	383867	384832	385141	1	2_nonsis	1220	pif1m2_1
7	426211	426538	429020	429278	0	2_nonsis	2774	pif1m2_1
7	485387	485728	485728	485779	0	1	196	pif1m2_1
7	609928	609958	611145	611214	1	2_nonsis	1236	pif1m2_1
7	726396	726585	726602	726864	1	2_nonsis	242	pif1m2_1
7	787089	787546	788427	789189	1	2_nonsis	1490	pif1m2_1
7	912560	912779	913222	913393	1	2_nonsis	638	pif1m2_1
7	989982	992475	993308	993694	1	2_nonsis	2272	pif1m2_1
8	10670	10789	10795	10934	0	1	135	pif1m2_1
8	16788	16886	17641	17751	0	1	859	pif1m2_1
8	61954	62380	62846	62950	1	2_nonsis	731	pif1m2_1
8	123678	123814	123814	123878	0	1	100	pif1m2_1
8	189026	189221	191304	191691	2	2_nonsis	2374	pif1m2_1
8	336133	336486	336486	336663	1	2_nonsis	265	pif1m2_1
8	368916	369473	369483	369871	0	1	482	pif1m2_1
8	401862	402413	403646	403805	1	2_nonsis	1588	pif1m2_1
8	468473	468734	469819	470052	1	2_nonsis	1332	pif1m2_1
8	496308	496531	498290	498566	0	1	2008	pif1m2_1
8	514482	514601	514601	515162	1	2_nonsis	340	pif1m2_1
8	516468	516642	516651	516779	0	1	160	pif1m2_1
9	34273	34525	36986	37068	1	2_nonsis	2628	pif1m2_1
9	128732	129806	130537	130702	0	1	1350	pif1m2_1
9	140960	141013	141911	141990	1	2_nonsis	964	pif1m2_1
9	185865	188629	188919	189195	0	1	1810	pif1m2_1
9	299287	302793	299287	302793	1	2_nonsis	1752	pif1m2_1
9	399657	399998	401259	401375	0	2_nonsis	1490	pif1m2_1
10	36481	36524	37127	37895	0	1	1008	pif1m2_1
10	78874	79092	79840	80055	1	2_nonsis	964	pif1m2_1
10	137767	138413	140649	140994	2	2_nonsis	2732	pif1m2_1
10	189441	189631	189655	190275	0	1	429	pif1m2_1
10	278411	279038	278411	279038	1	2_nonsis	313	pif1m2_1
10	295294	295391	297365	297732	1	2_nonsis	2206	pif1m2_1
10	389413	389929	391269	391555	1	2_nonsis	1741	pif1m2_1
10	555015	555162	555723	556159	0	1	852	pif1m2_1
10	574799	576464	576551	576835	1	2_nonsis	1062	pif1m2_1
10	638472	638730	640502	640718	1	2_nonsis	2009	pif1m2_1
10	663098	663261	663590	663993	1	2_nonsis	612	pif1m2_1
10	726401	731835	726401	731835	1	2_nonsis	2716	pif1m2_1
11	34444	35136	35758	35874	1	2_nonsis	1026	pif1m2_1
11	68994	69070	72330	72431	0	1	3348	pif1m2_1
11	101183	101384	101384	101564	0	1	190	pif1m2_1
11	105873	106700	105873	106700	1	2_nonsis	413	pif1m2_1
11	261609	262136	261609	262136	1	2_nonsis	263	pif1m2_1
11	381058	381640	382357	382980	0	1	1320	pif1m2_1
11	534319	535346	535606	535712	1	2_nonsis	826	pif1m2_1
11	603048	604059	604404	605465	0	1	1381	pif1m2_1
11	609152	609420	609152	609420	1	2_nonsis	134	pif1m2_1
11	618317	618540	619794	620047	0	2_nonsis	1492	pif1m2_1
12	86369	86879	86879	87286	0	1	458	pif1m2_1
12	113215	113367	113903	113989	1	2_nonsis	655	pif1m2_1
12	130865	130976	131736	132130	0	1	1012	pif1m2_1
12	176892	176946	177778	178195	0	1	1068	pif1m2_1
12	212081	212681	212081	212681	1	2_nonsis	300	pif1m2_1
12	279533	280412	280412	281289	1	2_nonsis	878	pif1m2_1
12	282626	282741	282741	283463	0	1	418	pif1m2_1
12	403568	404007	404007	404478	1	2_nonsis	455	pif1m2_1
12	565274	565496	567266	567957	1	2_nonsis	2226	pif1m2_1
12	593059	605739	593059	605739	1	2_nonsis	6340	pif1m2_1
12	789623	791142	789623	791142	1	2_nonsis	759	pif1m2_1
12	821384	822226	822768	822847	0	2_nonsis	1002	pif1m2_1
12	872401	873021	872401	873021	1	2_nonsis	310	pif1m2_1
12	875233	875259	875259	876120	0	1	444	pif1m2_1
12	1011948	1013592	1014976	1015108	1	3	2272	pif1m2_1
13	51750	51822	51822	51951	0	1	100	pif1m2_1
13	55344	55558	57144	57911	1	2_nonsis	2076	pif1m2_1
13	157807	158538	159423	159532	0	1	1305	pif1m2_1
13	164532	165032	165218	166349	0	1	1002	pif1m2_1
13	167925	167959	169412	169474	0	1	1501	pif1m2_1
13	273767	274088	274088	274730	1	2_nonsis	482	pif1m2_1
13	305627	305906	306777	307008	0	1	1126	pif1m2_1
13	408374	408897	410172	410660	1	2_nonsis	1780	pif1m2_1
13	539865	540088	540526	540798	1	2_nonsis	686	pif1m2_1
13	555906	556209	556610	557365	0	1	930	pif1m2_1
13	666667	666892	667766	668207	1	2_nonsis	1207	pif1m2_1
13	743691	743742	743928	744231	1	2_nonsis	363	pif1m2_1
13	850650	851409	852415	853001	0	2_nonsis	1678	pif1m2_1
13	873956	874221	874221	874942	0	1	493	pif1m2_1
13	904506	904744	906931	907319	1	3	2500	pif1m2_1
13	914143	914575	915592	915672	0	1	1273	pif1m2_1
14	80433	81575	81857	82092	1	2_nonsis	970	pif1m2_1
14	197191	197707	197710	198384	0	1	598	pif1m2_1
14	219410	220210	221010	221673	0	2_nonsis	1532	pif1m2_1
14	356756	356876	357524	357852	0	2_nonsis	872	pif1m2_1
14	399462	400449	401617	404051	0	2_nonsis	2878	pif1m2_1
14	518907	519058	519077	525096	0	1	3104	pif1m2_1
14	611581	612523	613459	614395	0	1	1875	pif1m2_1
14	699152	700166	701618	702991	1	2_nonsis	2646	pif1m2_1
14	739896	740385	739896	740385	1	2_nonsis	244	pif1m2_1
15	213775	214699	218142	219124	1	3	4396	pif1m2_1
15	240538	241147	242267	242488	1	2_nonsis	1535	pif1m2_1
15	423370	423571	425518	426767	0	1	2672	pif1m2_1
15	441965	442178	443923	444015	1	2_nonsis	1898	pif1m2_1
15	494089	494313	494956	495340	0	1	947	pif1m2_1
15	497542	497758	497904	497977	0	1	290	pif1m2_1
15	560610	561106	561106	561454	0	1	422	pif1m2_1
15	587265	587316	587565	588022	0	1	503	pif1m2_1
15	589839	590260	590749	591118	1	2_nonsis	884	pif1m2_1
15	653929	654602	655466	655583	1	2_nonsis	1259	pif1m2_1
15	700551	700804	701028	701208	1	2_nonsis	440	pif1m2_1
15	835187	835445	838118	838315	1	2_nonsis	2900	pif1m2_1
15	847716	848376	849394	849538	0	1	1420	pif1m2_1
15	965240	966067	969936	969961	1	3	4295	pif1m2_1
15	1039487	1039544	1039824	1040442	0	1	618	pif1m2_1
16	52375	52500	56155	56381	1	2_nonsis	3830	pif1m2_1
16	85148	85327	85364	85516	0	1	202	pif1m2_1
16	162815	162884	164063	164740	0	1	1552	pif1m2_1
16	341206	341278	342157	342372	0	2_nonsis	1022	pif1m2_1
16	409113	409368	410168	410397	1	2_nonsis	1042	pif1m2_1
16	453106	453508	453508	453608	0	1	251	pif1m2_1
16	465383	466824	465383	466824	1	2_nonsis	720	pif1m2_1
16	526263	526602	529663	529749	1	2_nonsis	3274	pif1m2_1
16	639980	640119	641895	642071	0	1	1934	pif1m2_1
16	686122	687687	687978	688591	1	2_nonsis	1380	pif1m2_1
16	812552	812762	813633	813879	1	2_nonsis	1099	pif1m2_1
16	892211	892306	893092	893447	1	2_nonsis	1011	pif1m2_1
16	920048	920519	921845	921998	0	1	1638	pif1m2_1
1	39123	39162	39162	39907	0	1	392	pif1m2_2
1	121235	128637	128756	129476	1	2_nonsis	4180	pif1m2_2
1	185480	185879	187062	187280	1	2_nonsis	1492	pif1m2_2
2	70420	70638	70420	70638	1	2_nonsis	108	pif1m2_2
2	123103	123320	123940	124174	1	2_nonsis	846	pif1m2_2
2	257565	258064	258153	258313	0	1	418	pif1m2_2
2	332940	333235	334196	334381	0	2_nonsis	1201	pif1m2_2
2	338408	338664	339903	339966	1	2_nonsis	1398	pif1m2_2
2	500915	501073	501897	502305	1	2_nonsis	1107	pif1m2_2
2	633960	635127	635127	635445	1	2_nonsis	742	pif1m2_2
2	642492	642581	642776	643134	0	1	418	pif1m2_2
2	702004	702521	703780	703879	1	2_nonsis	1567	pif1m2_2
2	769903	770335	770755	770842	0	1	680	pif1m2_2
2	788501	789113	788501	789113	1	2_nonsis	306	pif1m2_2
2	800195	800316	800758	800859	0	1	553	pif1m2_2
3	50269	50675	53891	54072	1	2_nonsis	3510	pif1m2_2
3	77505	77826	77900	78705	0	1	637	pif1m2_2
3	105047	105155	106374	106731	0	1	1452	pif1m2_2
3	168386	174943	168386	174943	1	2_nonsis	3278	pif1m2_2
3	213185	213542	215020	215336	1	2_nonsis	1814	pif1m2_2
3	224038	224288	225558	225673	0	1	1452	pif1m2_2
3	228130	228886	228886	230267	0	1	1068	pif1m2_2
4	19281	19376	21692	21718	0	2_nonsis	2376	pif1m2_2
4	91959	92440	94379	94538	1	2_nonsis	2259	pif1m2_2
4	174998	175763	176132	176206	1	2_nonsis	788	pif1m2_2
4	199393	200025	200025	200151	0	1	379	pif1m2_2
4	272298	272385	272385	273003	0	1	352	pif1m2_2
4	313308	313436	313566	313644	0	1	233	pif1m2_2
4	377486	377936	378761	379094	1	2_nonsis	1216	pif1m2_2
4	600120	600241	601210	601431	0	1	1140	pif1m2_2
4	614729	614789	616559	616689	1	2_nonsis	1865	pif1m2_2
4	677624	677658	680244	680423	0	2_nonsis	2692	pif1m2_2
4	745067	745712	747056	747517	0	1	1897	pif1m2_2
4	834790	834899	836588	836867	1	2_nonsis	1883	pif1m2_2
4	860689	860755	861727	862580	0	1	1432	pif1m2_2
4	925956	926065	927608	927826	1	2_nonsis	1706	pif1m2_2
4	1049309	1050120	1050175	1050369	1	2_nonsis	558	pif1m2_2
4	1153699	1153930	1153930	1153966	0	1	134	pif1m2_2
4	1195687	1195958	1196309	1196388	0	1	526	pif1m2_2
4	1265705	1265783	1266546	1266696	1	2_nonsis	877	pif1m2_2
4	1277377	1278056	1278613	1278992	1	2_nonsis	1086	pif1m2_2
4	1420794	1420932	1420941	1421204	0	1	210	pif1m2_2
4	1497628	1497856	1497856	1497885	1	2_nonsis	128	pif1m2_2
5	27272	27604	27636	27869	0	1	314	pif1m2_2
5	67809	68268	70022	70335	0	3	2140	pif1m2_2
5	152265	152335	152335	152616	0	1	176	pif1m2_2
5	184363	184684	184363	184684	1	2_nonsis	160	pif1m2_2
5	259785	260054	260126	260269	1	2_nonsis	278	pif1m2_2
5	311789	311837	311900	311969	0	1	122	pif1m2_2
5	324410	325346	326225	326423	1	2_nonsis	1446	pif1m2_2
5	328176	328266	328370	329070	0	1	499	pif1m2_2
5	376886	376958	378586	379092	1	2_nonsis	1917	pif1m2_2
5	473893	473950	474268	474470	1	2_nonsis	448	pif1m2_2
5	550834	551094	551411	551830	1	2_nonsis	656	pif1m2_2
6	43123	43673	44772	44835	1	2_nonsis	1406	pif1m2_2
6	72559	73471	74254	74647	1	2_nonsis	1436	pif1m2_2
6	90244	90659	90883	91021	1	2_nonsis	500	pif1m2_2
6	202731	202970	203172	203253	1	2_nonsis	362	pif1m2_2
6	254504	254774	255905	255999	0	1	1313	pif1m2_2
7	77983	78426	78426	78566	0	2_nonsis	292	pif1m2_2
7	162943	164025	165523	166667	2	2_nonsis	2611	pif1m2_2
7	351287	351684	352964	355166	1	2_nonsis	2580	pif1m2_2
7	451921	452209	452589	452990	1	2_nonsis	724	pif1m2_2
7	527159	527396	528828	528993	2	2_nonsis	1633	pif1m2_2
7	698531	699971	699971	700153	1	2_nonsis	811	pif1m2_2
7	765415	766068	767355	767698	0	1	1785	pif1m2_2
7	848688	849134	849797	849971	1	2_nonsis	973	pif1m2_2
7	1004183	1004378	1005292	1005829	1	2_nonsis	1280	pif1m2_2
8	68532	68854	70542	70883	1	2_nonsis	2020	pif1m2_2
8	119535	119946	119535	119946	1	2_nonsis	205	pif1m2_2
8	121987	122634	123639	123678	0	1	1348	pif1m2_2
8	222996	223791	222996	223791	1	2_nonsis	397	pif1m2_2
8	227227	227323	227343	227519	0	1	156	pif1m2_2
8	231446	231830	231830	232078	0	1	316	pif1m2_2
8	298776	298950	298950	299651	0	1	438	pif1m2_2
8	367303	368538	367303	368538	1	2_nonsis	617	pif1m2_2
8	422538	422684	422684	422786	0	1	124	pif1m2_2
9	53103	53238	53832	54480	1	2_nonsis	986	pif1m2_2
9	176578	177082	177853	178160	1	2_nonsis	1176	pif1m2_2
9	250194	250581	250194	250581	1	2_nonsis	193	pif1m2_2
9	319670	320609	320712	323343	1	2_nonsis	1888	pif1m2_2
9	375220	375595	375691	376081	1	2_nonsis	478	pif1m2_2
10	38691	39051	39598	39814	1	2_nonsis	835	pif1m2_2
10	158376	158721	161023	161251	1	2_nonsis	2588	pif1m2_2
10	391657	391693	392871	393423	0	1	1472	pif1m2_2
10	394810	395209	394810	395209	1	2_nonsis	199	pif1m2_2
10	465021	465282	465021	465282	1	2_nonsis	130	pif1m2_2
10	502798	502945	503352	503880	0	1	744	pif1m2_2
10	548463	549376	550609	551032	0	1	1901	pif1m2_2
10	559033	559588	559033	559588	1	2_nonsis	277	pif1m2_2
10	646018	646155	649035	649585	0	2_nonsis	3224	pif1m2_2
11	84304	84384	84611	85003	0	2_nonsis	463	pif1m2_2
11	108272	108743	109425	109640	0	1	1025	pif1m2_2
11	179745	180215	180215	180504	0	1	380	pif1m2_2
11	245907	246336	246873	247464	1	2_nonsis	1047	pif1m2_2
11	258771	258873	258943	259176	0	1	238	pif1m2_2
11	278902	278996	278902	278996	1	2_nonsis	46	pif1m2_2
11	362322	362591	364133	364194	1	2_nonsis	1707	pif1m2_2
11	368313	369378	370565	370652	0	1	1763	pif1m2_2
11	493438	493653	495081	495360	1	2_nonsis	1675	pif1m2_2
11	532742	533318	535346	535579	1	2_nonsis	2432	pif1m2_2
11	614538	615121	614538	615121	1	2_nonsis	291	pif1m2_2
12	37966	38224	38737	39963	1	2_nonsis	1255	pif1m2_2
12	66069	66129	68253	68368	1	2_nonsis	2212	pif1m2_2
12	114242	114659	114242	114659	1	2_nonsis	208	pif1m2_2
12	211226	212026	212081	212681	0	1	755	pif1m2_2
12	229623	230005	230005	230090	0	1	234	pif1m2_2
12	253274	253791	253941	254321	1	2_nonsis	598	pif1m2_2
12	264597	264903	265441	265975	0	1	958	pif1m2_2
12	282626	282741	282741	283463	0	1	418	pif1m2_2
12	300182	300539	300946	301171	0	1	698	pif1m2_2
12	404478	405334	407445	407572	1	2_nonsis	2602	pif1m2_2
12	416362	416401	417575	417656	0	1	1234	pif1m2_2
12	593059	605739	593059	605739	1	2_nonsis	6340	pif1m2_2
12	690781	691605	693267	693579	1	2_nonsis	2230	pif1m2_2
12	776373	777814	780114	780550	1	2_nonsis	3238	pif1m2_2
12	795161	795275	795275	798382	0	1	1610	pif1m2_2
12	867405	869664	871504	872180	1	2_nonsis	3308	pif1m2_2
12	1009719	1011169	1011170	1011520	0	1	901	pif1m2_2
12	1022477	1022570	1024747	1024937	0	2_nonsis	2318	pif1m2_2
12	1058732	1058785	1059052	1059176	0	1	356	pif1m2_2
13	46256	46362	46860	48814	0	1	1528	pif1m2_2
13	65350	67657	68292	69113	0	2_nonsis	2199	pif1m2_2
13	168774	168838	168838	169412	1	2_nonsis	319	pif1m2_2
13	252379	252532	253309	253845	1	2_nonsis	1122	pif1m2_2
13	346988	347381	346988	347381	1	2_nonsis	196	pif1m2_2
13	353026	353180	353429	353814	0	1	518	pif1m2_2
13	505702	505942	505702	505942	1	2_nonsis	120	pif1m2_2
13	608383	608595	608654	608733	0	1	204	pif1m2_2
13	624949	625245	626430	627290	1	2_nonsis	1763	pif1m2_2
13	668408	668902	668408	668902	1	2_nonsis	246	pif1m2_2
13	748748	750177	753429	753954	2	3	4229	pif1m2_2
13	885997	886291	886589	887053	0	1	677	pif1m2_2
14	90031	90251	92521	94480	0	2_nonsis	3360	pif1m2_2
14	111795	112128	112669	112908	0	1	827	pif1m2_2
14	184629	184944	185309	185417	1	2_nonsis	576	pif1m2_2
14	310209	310493	310493	310616	0	1	204	pif1m2_2
14	331401	331752	331752	332278	0	1	438	pif1m2_2
14	332884	334339	332884	334339	1	2_nonsis	727	pif1m2_2
14	416991	417156	418195	418291	1	2_nonsis	1170	pif1m2_2
14	495918	496505	497369	498514	0	1	1730	pif1m2_2
14	645662	646157	650366	650441	1	2_nonsis	4494	pif1m2_2
14	734975	735047	735893	736014	0	1	942	pif1m2_2
14	737804	737846	737900	737930	1	2_nonsis	90	pif1m2_2
15	205985	206130	206268	206532	1	2_nonsis	342	pif1m2_2
15	242641	242766	243335	243831	0	1	880	pif1m2_2
15	273461	273775	275073	275191	1	2_nonsis	1514	pif1m2_2
15	283315	283744	285663	286242	1	2_nonsis	2423	pif1m2_2
15	424779	425050	425179	425221	1	2_nonsis	286	pif1m2_2
15	471323	471770	473069	474069	1	2_nonsis	2022	pif1m2_2
15	629973	630473	629973	630473	1	2_nonsis	250	pif1m2_2
15	825345	826024	826212	826624	1	2_nonsis	734	pif1m2_2
15	832546	832576	832893	833083	0	1	427	pif1m2_2
15	891830	892334	892334	892523	1	2_nonsis	346	pif1m2_2
15	956382	956617	956617	956880	0	1	249	pif1m2_2
15	979760	979981	979760	979981	1	2_nonsis	110	pif1m2_2
16	22097	22192	22957	24950	1	2_nonsis	1809	pif1m2_2
16	74885	74937	75355	75694	0	1	614	pif1m2_2
16	131951	132377	132500	132681	1	2_nonsis	426	pif1m2_2
16	213190	213534	214724	214866	0	1	1433	pif1m2_2
16	226160	226313	227828	227901	1	2_nonsis	1628	pif1m2_2
16	318829	319694	319694	320279	0	1	725	pif1m2_2
16	373029	373291	373291	373522	1	2_nonsis	246	pif1m2_2
16	623051	623258	623671	624238	1	2_nonsis	800	pif1m2_2
16	684455	685433	686122	687687	1	3	1960	pif1m2_2
16	785578	785712	785737	785910	0	1	178	pif1m2_2
16	821166	821426	823454	824056	1	2_nonsis	2459	pif1m2_2
16	875078	876278	876719	876810	0	1	1086	pif1m2_2
16	921117	921154	921490	921713	0	1	466	pif1m2_2
1	71008	71281	71616	72952	1	2_nonsis	1140	pif1m2mlh2_1
1	126902	128637	128637	128756	1	2_nonsis	927	pif1m2mlh2_1
1	130362	130776	130975	131303	0	1	570	pif1m2mlh2_1
1	188151	188881	189066	189817	0	1	926	pif1m2mlh2_1
2	9567	9688	9688	9859	0	1	146	pif1m2mlh2_1
2	45660	45824	45824	46603	0	1	472	pif1m2mlh2_1
2	69901	70006	72233	72374	1	2_nonsis	2350	pif1m2mlh2_1
2	107862	107917	107917	108149	0	1	144	pif1m2mlh2_1
2	170206	170442	171495	171570	0	2_nonsis	1208	pif1m2mlh2_1
2	215962	215989	218315	218557	0	2_nonsis	2460	pif1m2mlh2_1
2	334509	335007	334509	335007	1	2_nonsis	248	pif1m2mlh2_1
2	452218	452408	452576	452891	0	1	420	pif1m2mlh2_1
2	475985	476444	476602	476950	1	2_nonsis	562	pif1m2mlh2_1
2	641914	642165	643176	645035	0	1	2066	pif1m2mlh2_1
2	660237	660652	661374	662094	1	2_nonsis	1290	pif1m2mlh2_1
2	738015	738213	739563	739698	0	2_nonsis	1516	pif1m2mlh2_1
3	59171	59465	60198	60354	1	2_nonsis	958	pif1m2mlh2_1
3	82590	92106	82590	92106	1	2_nonsis	4758	pif1m2mlh2_1
3	212321	212415	212415	212528	0	1	104	pif1m2mlh2_1
3	225180	225200	225343	225558	1	3	260	pif1m2mlh2_1
3	251323	251657	252633	253903	0	1	1778	pif1m2mlh2_1
4	54490	55084	55881	56929	1	2_nonsis	1618	pif1m2mlh2_1
4	166895	167048	167826	169331	0	1	1607	pif1m2mlh2_1
4	302250	303051	303260	303504	1	2_nonsis	732	pif1m2mlh2_1
4	309560	309895	310948	311119	0	1	1306	pif1m2mlh2_1
4	345209	345638	345638	345766	0	1	278	pif1m2mlh2_1
4	411189	411448	412574	413313	0	1	1625	pif1m2mlh2_1
4	623197	623798	623886	623966	0	1	428	pif1m2mlh2_1
4	641786	642149	644081	644532	0	2_nonsis	2339	pif1m2mlh2_1
4	793254	793726	795302	795372	0	1	1847	pif1m2mlh2_1
4	814278	814490	817854	818507	1	2_nonsis	3796	pif1m2mlh2_1
4	963556	963777	964874	965394	1	2_nonsis	1468	pif1m2mlh2_1
4	1059396	1059445	1062037	1062818	1	2_nonsis	3007	pif1m2mlh2_1
4	1150196	1150248	1150828	1151034	0	1	709	pif1m2mlh2_1
4	1168770	1168940	1170383	1170508	1	2_nonsis	1590	pif1m2mlh2_1
4	1467260	1467745	1470132	1470511	1	3	2819	pif1m2mlh2_1
5	68996	69083	69229	69568	0	1	359	pif1m2mlh2_1
5	117705	117889	118743	118974	1	2_nonsis	1062	pif1m2mlh2_1
5	219410	219603	221992	222207	2	2_nonsis	2593	pif1m2mlh2_1
5	341139	341670	342537	342731	0	1	1230	pif1m2mlh2_1
5	431387	431926	433106	433316	1	2_nonsis	1554	pif1m2mlh2_1
5	474077	474191	474191	474245	0	1	84	pif1m2mlh2_1
5	502911	503028	504481	505113	0	1	1828	pif1m2mlh2_1
6	93077	93192	95632	95849	2	3	2606	pif1m2mlh2_1
6	202500	202731	204282	204454	1	2_nonsis	1752	pif1m2mlh2_1
6	243667	243783	244444	245103	1	2_nonsis	1048	pif1m2mlh2_1
7	54738	54816	55263	55957	1	2_nonsis	833	pif1m2mlh2_1
7	81306	81381	81435	82858	0	1	803	pif1m2mlh2_1
7	207551	208005	209671	210194	1	2_nonsis	2154	pif1m2mlh2_1
7	272568	273422	273422	273707	0	1	570	pif1m2mlh2_1
7	274448	275758	275758	276180	2	2_nonsis	866	pif1m2mlh2_1
7	325341	325354	326056	326922	0	2_nonsis	1142	pif1m2mlh2_1
7	427318	427600	429278	429467	0	1	1914	pif1m2mlh2_1
7	430867	431116	432412	432654	1	3	1542	pif1m2mlh2_1
7	527439	528223	528993	529075	1	2_nonsis	1203	pif1m2mlh2_1
7	575955	576519	576556	576612	0	1	347	pif1m2mlh2_1
7	790438	790683	796858	797044	1	3	6390	pif1m2mlh2_1
7	847727	847980	851801	852002	2	3	4048	pif1m2mlh2_1
7	989982	992475	989982	992475	1	2_nonsis	1246	pif1m2mlh2_1
7	992475	993196	993849	994015	0	1	1096	pif1m2mlh2_1
8	12512	12640	13589	13703	0	1	1070	pif1m2mlh2_1
8	47072	48088	48327	48508	0	1	838	pif1m2mlh2_1
8	98376	98484	99909	101246	1	2_nonsis	2148	pif1m2mlh2_1
8	120445	121477	121618	121787	0	1	742	pif1m2mlh2_1
8	190024	190339	190339	190671	0	1	324	pif1m2mlh2_1
8	322533	323486	323497	324669	0	1	1074	pif1m2mlh2_1
8	329634	330227	330660	331641	1	2_nonsis	1220	pif1m2mlh2_1
8	360543	360630	360689	360746	0	1	131	pif1m2mlh2_1
8	422538	422684	422786	422992	0	1	278	pif1m2mlh2_1
8	517336	517376	517734	518029	1	2_nonsis	526	pif1m2mlh2_1
9	40953	41223	42595	42679	1	2_nonsis	1549	pif1m2mlh2_1
9	47656	47766	48252	48606	0	1	718	pif1m2mlh2_1
9	99846	100355	100450	102247	0	1	1248	pif1m2mlh2_1
9	137266	137856	138686	138710	0	1	1137	pif1m2mlh2_1
9	314872	315075	314872	315075	1	2_nonsis	101	pif1m2mlh2_1
9	386850	387056	387056	387314	1	2_nonsis	232	pif1m2mlh2_1
9	393984	394214	397090	397230	2	2_nonsis	3061	pif1m2mlh2_1
10	41577	41794	41803	42451	0	1	442	pif1m2mlh2_1
10	60064	60979	62076	62571	1	2_nonsis	1802	pif1m2mlh2_1
10	142640	142749	142749	143163	0	1	262	pif1m2mlh2_1
10	146738	147014	147143	147445	0	1	418	pif1m2mlh2_1
10	191458	191621	191621	192156	0	1	349	pif1m2mlh2_1
10	234824	235019	237035	237161	1	2_nonsis	2176	pif1m2mlh2_1
10	495458	496029	496029	497086	1	2_nonsis	814	pif1m2mlh2_1
10	545233	546078	546103	546527	0	1	660	pif1m2mlh2_1
10	572936	573000	573000	573135	0	1	100	pif1m2mlh2_1
10	699340	699696	701241	701280	2	2_nonsis	1742	pif1m2mlh2_1
10	706608	707018	707333	707549	0	1	628	pif1m2mlh2_1
10	726401	731835	726401	731835	1	2_nonsis	2716	pif1m2mlh2_1
11	79874	80353	80731	80751	1	2_nonsis	628	pif1m2mlh2_1
11	217814	218177	218177	218544	0	1	365	pif1m2mlh2_1
11	241707	242410	242705	243550	1	2_nonsis	1069	pif1m2mlh2_1
11	244570	245116	245116	245903	0	1	666	pif1m2mlh2_1
11	264393	264463	264824	264857	0	1	412	pif1m2mlh2_1
11	476611	477203	479521	480070	0	1	2888	pif1m2mlh2_1
11	518593	518633	519020	519160	0	1	477	pif1m2mlh2_1
11	524559	524673	524820	525008	1	2_nonsis	298	pif1m2mlh2_1
11	574194	574788	576522	576947	1	2_nonsis	2244	pif1m2mlh2_1
12	29612	29773	30375	30558	0	1	774	pif1m2mlh2_1
12	38737	39963	40119	41721	0	1	1570	pif1m2mlh2_1
12	48092	48264	48923	49068	0	1	818	pif1m2mlh2_1
12	88362	88557	88557	89489	0	1	564	pif1m2mlh2_1
12	166641	166909	168861	169124	1	2_nonsis	2218	pif1m2mlh2_1
12	176622	176833	176833	176892	0	1	135	pif1m2mlh2_1
12	289700	289908	290233	290328	0	2_nonsis	476	pif1m2mlh2_1
12	299532	300182	300539	300946	0	1	886	pif1m2mlh2_1
12	340119	340365	341688	341926	1	2_nonsis	1565	pif1m2mlh2_1
12	417445	417465	417641	417943	0	1	337	pif1m2mlh2_1
12	448195	448425	450868	450962	1	2_nonsis	2605	pif1m2mlh2_1
12	635391	635881	637236	637467	0	1	1716	pif1m2mlh2_1
12	677763	677815	678194	678512	0	1	564	pif1m2mlh2_1
12	679633	680510	679633	680510	1	2_nonsis	438	pif1m2mlh2_1
12	822430	822539	822848	823217	1	2_nonsis	548	pif1m2mlh2_1
12	1055114	1055417	1056900	1056984	1	2_nonsis	1676	pif1m2mlh2_1
13	23203	23353	25294	25507	0	1	2122	pif1m2mlh2_1
13	44503	45656	46074	46256	0	1	1086	pif1m2mlh2_1
13	71137	71382	72351	73368	1	2_nonsis	1600	pif1m2mlh2_1
13	164304	164532	164532	165032	0	1	364	pif1m2mlh2_1
13	236410	236819	236833	237159	1	2_nonsis	382	pif1m2mlh2_1
13	245624	246258	246258	246803	0	1	590	pif1m2mlh2_1
13	329224	329517	330241	330411	1	2_nonsis	956	pif1m2mlh2_1
13	388308	388416	388416	388450	0	1	71	pif1m2mlh2_1
13	433952	434151	434776	434927	0	1	800	pif1m2mlh2_1
13	465295	465435	465435	465545	0	1	125	pif1m2mlh2_1
13	472484	473000	472484	473000	1	2_nonsis	258	pif1m2mlh2_1
13	552774	553020	553020	553241	0	1	234	pif1m2mlh2_1
13	698988	699056	701668	702308	1	2_nonsis	2966	pif1m2mlh2_1
13	716317	716342	716386	716494	0	1	110	pif1m2mlh2_1
13	896918	897013	899239	899812	1	2_nonsis	2560	pif1m2mlh2_1
13	905950	906187	906242	906340	0	1	222	pif1m2mlh2_1
14	21949	22021	22855	23245	0	1	1065	pif1m2mlh2_1
14	198937	199403	199432	199570	1	2_nonsis	331	pif1m2mlh2_1
14	262513	263036	263036	263848	1	2_nonsis	668	pif1m2mlh2_1
14	301618	301781	301794	301887	0	1	141	pif1m2mlh2_1
14	427295	427451	428883	429959	1	2_nonsis	2048	pif1m2mlh2_1
14	506324	506768	507677	508159	0	1	1372	pif1m2mlh2_1
14	539950	542443	542443	543829	0	1	1940	pif1m2mlh2_1
14	576450	576688	576987	577067	0	1	458	pif1m2mlh2_1
14	641892	642568	643259	643651	0	1	1225	pif1m2mlh2_1
14	738132	738251	738251	738340	1	2_nonsis	104	pif1m2mlh2_1
14	739896	740385	740385	740460	0	1	282	pif1m2mlh2_1
15	39893	40057	40057	40365	0	1	236	pif1m2mlh2_1
15	55419	55437	55437	55604	0	1	92	pif1m2mlh2_1
15	147007	150501	147007	150501	1	2_nonsis	1746	pif1m2mlh2_1
15	234124	234579	234579	234673	0	1	274	pif1m2mlh2_1
15	265983	266197	268100	268222	1	2_nonsis	2071	pif1m2mlh2_1
15	396805	397231	397645	397987	1	2_nonsis	798	pif1m2mlh2_1
15	459089	459568	461696	462083	0	2_nonsis	2561	pif1m2mlh2_1
15	554987	556316	556316	558128	1	2_nonsis	1570	pif1m2mlh2_1
15	743656	743882	745547	745659	0	1	1834	pif1m2mlh2_1
15	767401	767815	768226	768428	0	1	719	pif1m2mlh2_1
15	825258	825345	825345	826024	0	1	383	pif1m2mlh2_1
15	829111	829444	830785	830894	1	2_nonsis	1562	pif1m2mlh2_1
15	880789	880986	881486	881577	0	1	644	pif1m2mlh2_1
15	986501	986764	986764	986792	0	1	146	pif1m2mlh2_1
15	988081	988671	989211	989682	1	2_nonsis	1070	pif1m2mlh2_1
15	1060667	1061020	1061841	1061899	0	1	1026	pif1m2mlh2_1
16	73338	74040	76135	76310	0	2_nonsis	2534	pif1m2mlh2_1
16	227039	227828	228253	229246	0	1	1316	pif1m2mlh2_1
16	241664	241702	243049	243556	0	1	1620	pif1m2mlh2_1
16	369748	370280	371406	371706	1	2_nonsis	1542	pif1m2mlh2_1
16	458612	458660	458660	458912	0	1	150	pif1m2mlh2_1
16	475729	475802	475802	476377	0	1	324	pif1m2mlh2_1
16	526263	526602	526851	527307	0	2_sis	646	pif1m2mlh2_1
16	628182	628338	630684	631631	1	2_nonsis	2898	pif1m2mlh2_1
16	678517	678569	678599	678709	0	1	111	pif1m2mlh2_1
16	693047	693567	695738	695836	1	2_nonsis	2480	pif1m2mlh2_1
16	729159	729296	730551	730935	0	1	1516	pif1m2mlh2_1
16	742684	743518	744067	744256	1	2_nonsis	1060	pif1m2mlh2_1
16	811965	812355	813201	813489	0	1	1185	pif1m2mlh2_1
16	860143	860233	860540	860653	0	1	408	pif1m2mlh2_1
16	905910	905965	906627	907043	0	1	898	pif1m2mlh2_1
16	920048	920519	920048	920519	1	2_nonsis	235	pif1m2mlh2_1
1	31403	31635	31755	31821	0	1	269	pif1m2mlh2_2
1	36048	36123	36898	37019	0	1	873	pif1m2mlh2_2
1	38689	38888	39162	39907	0	1	746	pif1m2mlh2_2
1	59659	60198	61451	61708	1	2_nonsis	1651	pif1m2mlh2_2
1	82379	83613	83613	84046	1	2_nonsis	834	pif1m2mlh2_2
1	188895	189066	193807	194101	1	3	4974	pif1m2mlh2_2
2	36389	36690	37628	38768	0	1	1658	pif1m2mlh2_2
2	40260	40571	40571	40771	1	2_nonsis	256	pif1m2mlh2_2
2	107136	107418	108543	108645	0	1	1317	pif1m2mlh2_2
2	213728	213883	213883	214378	1	2_nonsis	325	pif1m2mlh2_2
2	216794	216902	218039	218315	0	1	1329	pif1m2mlh2_2
2	250789	251134	251742	251887	0	1	853	pif1m2mlh2_2
2	292212	292290	292290	292541	1	2_nonsis	164	pif1m2mlh2_2
2	369259	369384	371446	371554	1	2_nonsis	2178	pif1m2mlh2_2
2	461887	462229	461887	462229	1	2_nonsis	170	pif1m2mlh2_2
2	554734	555319	556564	556857	0	1	1684	pif1m2mlh2_2
2	615971	616853	616853	617060	0	1	544	pif1m2mlh2_2
2	645469	645676	645676	646524	0	1	528	pif1m2mlh2_2
2	651379	651504	651616	652362	0	1	548	pif1m2mlh2_2
2	685681	686221	686757	687872	0	1	1364	pif1m2mlh2_2
2	715332	715932	718770	719463	1	2_nonsis	3484	pif1m2mlh2_2
2	754911	756063	756267	756533	0	1	913	pif1m2mlh2_2
2	759726	760248	760255	760302	0	1	292	pif1m2mlh2_2
3	38857	39123	39281	39552	0	1	426	pif1m2mlh2_2
3	68556	68852	69091	69652	0	1	668	pif1m2mlh2_2
3	73095	73233	75202	75484	1	2_nonsis	2179	pif1m2mlh2_2
3	210469	210635	212637	212942	1	3	2238	pif1m2mlh2_2
3	246581	246789	246853	247156	0	1	320	pif1m2mlh2_2
4	19984	20081	23155	23241	1	3	3166	pif1m2mlh2_2
4	123436	125066	126667	127476	0	1	2820	pif1m2mlh2_2
4	165265	165386	167826	169331	1	2_nonsis	3253	pif1m2mlh2_2
4	286258	287699	288140	288588	1	2_nonsis	1386	pif1m2mlh2_2
4	441971	442320	442344	442638	0	1	346	pif1m2mlh2_2
4	443924	444372	443924	444372	1	2_nonsis	224	pif1m2mlh2_2
4	550499	550672	552102	552354	1	2_nonsis	1642	pif1m2mlh2_2
4	592352	593211	594035	594269	0	1	1370	pif1m2mlh2_2
4	655491	656349	657390	657792	1	2_nonsis	1671	pif1m2mlh2_2
4	690503	690684	690689	690751	0	1	126	pif1m2mlh2_2
4	765553	766047	768390	769038	1	2_nonsis	2914	pif1m2mlh2_2
4	835164	835319	836588	836867	0	1	1486	pif1m2mlh2_2
4	924698	924961	926285	926551	1	2_nonsis	1588	pif1m2mlh2_2
4	1105561	1105660	1105872	1106241	0	1	446	pif1m2mlh2_2
4	1135309	1136116	1136470	1136725	0	1	885	pif1m2mlh2_2
4	1140095	1140165	1141284	1141710	1	2_nonsis	1367	pif1m2mlh2_2
4	1256179	1256876	1257459	1257868	0	1	1136	pif1m2mlh2_2
4	1320639	1321125	1324183	1324318	1	2_nonsis	3368	pif1m2mlh2_2
4	1421579	1421702	1422450	1422760	1	2_nonsis	964	pif1m2mlh2_2
4	1445677	1445740	1446792	1446979	0	1	1177	pif1m2mlh2_2
4	1459261	1459669	1459669	1460259	0	1	499	pif1m2mlh2_2
4	1504951	1505138	1505138	1505562	0	1	306	pif1m2mlh2_2
5	26685	27044	27272	27604	1	3	574	pif1m2mlh2_2
5	117318	117506	117705	117889	0	1	385	pif1m2mlh2_2
5	122503	122997	123491	123513	0	1	752	pif1m2mlh2_2
5	131177	131479	131479	132643	0	1	733	pif1m2mlh2_2
5	210347	210793	212901	212944	1	2_nonsis	2352	pif1m2mlh2_2
5	261299	261787	261299	261787	1	2_nonsis	244	pif1m2mlh2_2
5	264105	264464	264478	264668	0	1	288	pif1m2mlh2_2
5	395447	395714	396489	396945	0	1	1136	pif1m2mlh2_2
5	431387	431926	432695	433106	0	1	1244	pif1m2mlh2_2
5	500606	501719	502911	502995	1	2_nonsis	1790	pif1m2mlh2_2
5	525075	525798	526303	526682	0	1	1056	pif1m2mlh2_2
5	546141	546545	546766	547419	0	1	750	pif1m2mlh2_2
6	35261	35514	40232	40564	1	2_nonsis	5010	pif1m2mlh2_2
6	94981	95054	95387	95585	0	1	468	pif1m2mlh2_2
6	118229	118346	119229	119328	0	1	991	pif1m2mlh2_2
6	130480	131237	131345	131646	0	1	637	pif1m2mlh2_2
6	175342	175522	177023	177366	0	1	1762	pif1m2mlh2_2
6	181417	181645	184083	184158	1	2_nonsis	2590	pif1m2mlh2_2
6	202500	202731	204061	204282	0	1	1556	pif1m2mlh2_2
6	252323	252493	253709	253927	1	2_nonsis	1410	pif1m2mlh2_2
7	78965	79056	79203	80122	1	2_nonsis	652	pif1m2mlh2_2
7	174394	174507	174507	174818	0	1	212	pif1m2mlh2_2
7	226152	226350	226354	226711	0	1	282	pif1m2mlh2_2
7	254507	254552	254552	255756	1	2_nonsis	624	pif1m2mlh2_2
7	370822	370870	371335	371489	0	1	566	pif1m2mlh2_2
7	410531	411461	412413	412771	1	2_nonsis	1596	pif1m2mlh2_2
7	428368	428441	429020	429278	0	1	744	pif1m2mlh2_2
7	593458	593640	594420	594587	1	2_nonsis	954	pif1m2mlh2_2
7	622133	622186	622738	623199	0	1	809	pif1m2mlh2_2
7	643019	643743	644097	644388	0	1	862	pif1m2mlh2_2
7	799262	799613	799613	799862	1	2_nonsis	300	pif1m2mlh2_2
7	852577	853120	853758	854329	2	2_nonsis	1195	pif1m2mlh2_2
7	855522	856672	857340	857500	0	1	1323	pif1m2mlh2_2
7	887135	887281	887281	887698	0	1	282	pif1m2mlh2_2
7	1057752	1057978	1058505	1059028	1	2_nonsis	902	pif1m2mlh2_2
8	18989	19035	21160	21541	1	2_nonsis	2338	pif1m2mlh2_2
8	31742	31980	32836	32997	0	1	1056	pif1m2mlh2_2
8	54138	54245	54245	54263	0	1	62	pif1m2mlh2_2
8	121827	121987	123592	123624	0	1	1701	pif1m2mlh2_2
8	191304	191691	195507	195733	1	2_nonsis	4122	pif1m2mlh2_2
8	331868	334860	331868	334860	1	2_nonsis	1496	pif1m2mlh2_2
8	484407	485261	485261	485522	0	1	558	pif1m2mlh2_2
8	514601	515162	517036	517336	1	2_nonsis	2304	pif1m2mlh2_2
9	47519	47656	47656	47766	0	1	124	pif1m2mlh2_2
9	54480	55071	55837	56514	0	3	1400	pif1m2mlh2_2
9	216471	216864	217264	217335	1	2_nonsis	632	pif1m2mlh2_2
9	329125	332459	329125	332459	1	2_nonsis	1666	pif1m2mlh2_2
9	344691	344740	345745	345871	0	1	1092	pif1m2mlh2_2
10	52757	52825	54420	54825	1	3	1832	pif1m2mlh2_2
10	60064	60979	63405	63597	2	3	2980	pif1m2mlh2_2
10	153468	154954	154996	155099	0	1	836	pif1m2mlh2_2
10	189655	190275	189655	190275	1	2_nonsis	310	pif1m2mlh2_2
10	276704	277465	278337	278411	0	1	1290	pif1m2mlh2_2
10	329730	330001	330001	330191	1	2_nonsis	230	pif1m2mlh2_2
10	333136	333385	333385	333992	0	1	428	pif1m2mlh2_2
10	498958	499043	504158	506424	1	2_nonsis	6290	pif1m2mlh2_2
10	623184	623220	623220	624389	0	1	602	pif1m2mlh2_2
10	645565	646018	646595	646741	1	2_nonsis	876	pif1m2mlh2_2
10	689592	690126	690126	690711	0	1	560	pif1m2mlh2_2
10	695721	696007	696866	696910	0	1	1024	pif1m2mlh2_2
10	724519	724641	725736	725767	1	2_nonsis	1172	pif1m2mlh2_2
10	726401	731835	726401	731835	1	2_nonsis	2716	pif1m2mlh2_2
11	44603	45993	45993	48790	1	2_nonsis	2094	pif1m2mlh2_2
11	79874	80353	83795	84166	0	3	3867	pif1m2mlh2_2
11	112392	112728	112728	112929	0	1	268	pif1m2mlh2_2
11	263933	264063	265955	266175	1	2_nonsis	2067	pif1m2mlh2_2
11	331675	331936	333057	333397	1	2_nonsis	1422	pif1m2mlh2_2
11	449753	450210	451133	452719	0	1	1944	pif1m2mlh2_2
11	477776	479195	479521	480070	0	1	1310	pif1m2mlh2_2
11	516614	517129	522153	522458	1	3	5434	pif1m2mlh2_2
11	613700	614127	615914	616020	2	2_nonsis	2054	pif1m2mlh2_2
11	637528	638131	638139	639711	0	1	1096	pif1m2mlh2_2
12	36561	36777	36882	36936	0	1	240	pif1m2mlh2_2
12	38737	39963	40119	41721	1	2_nonsis	1570	pif1m2mlh2_2
12	202261	202626	203513	203682	0	1	1154	pif1m2mlh2_2
12	210240	210476	212081	214592	1	2_nonsis	2978	pif1m2mlh2_2
12	253274	253791	255134	255317	1	2_nonsis	1693	pif1m2mlh2_2
12	325937	326213	326213	326929	1	2_nonsis	496	pif1m2mlh2_2
12	328075	328990	329740	329756	0	1	1216	pif1m2mlh2_2
12	449908	449966	450128	450178	1	2_nonsis	216	pif1m2mlh2_2
12	543480	543914	545233	545338	1	2_nonsis	1588	pif1m2mlh2_2
12	611812	611864	612630	612708	0	1	831	pif1m2mlh2_2
12	677815	677890	679633	680510	1	2_nonsis	2219	pif1m2mlh2_2
12	711312	711337	712302	712581	0	1	1117	pif1m2mlh2_2
12	722657	722745	722982	723252	0	1	416	pif1m2mlh2_2
12	808452	809749	809989	810333	0	1	1060	pif1m2mlh2_2
12	811301	812297	811301	812297	1	2_nonsis	498	pif1m2mlh2_2
12	827928	828244	829264	829405	1	2_nonsis	1248	pif1m2mlh2_2
12	876842	877186	878238	878842	0	1	1526	pif1m2mlh2_2
12	954049	954173	954404	954572	0	1	377	pif1m2mlh2_2
12	1011520	1011621	1011948	1013592	1	2_nonsis	1200	pif1m2mlh2_2
12	1028477	1028782	1028782	1030239	0	1	881	pif1m2mlh2_2
13	69113	70163	74346	74436	1	2_nonsis	4753	pif1m2mlh2_2
13	162123	162309	164532	165032	1	2_nonsis	2566	pif1m2mlh2_2
13	169522	169962	170002	170932	0	1	725	pif1m2mlh2_2
13	203948	204520	204735	205670	1	2_nonsis	968	pif1m2mlh2_2
13	306097	306582	307426	307764	2	2_nonsis	1256	pif1m2mlh2_2
13	386530	386785	388995	389118	0	1	2399	pif1m2mlh2_2
13	500107	500788	501143	501451	0	1	850	pif1m2mlh2_2
13	523390	523621	524617	524814	1	2_nonsis	1210	pif1m2mlh2_2
13	599973	600252	600972	601104	2	2_nonsis	926	pif1m2mlh2_2
13	665811	666112	668902	669285	0	2_nonsis	3132	pif1m2mlh2_2
13	675083	675245	675294	675697	0	1	332	pif1m2mlh2_2
13	772333	772453	775628	775737	1	3	3290	pif1m2mlh2_2
13	798333	798390	798485	798592	0	1	177	pif1m2mlh2_2
13	829545	830002	832164	832607	0	1	2612	pif1m2mlh2_2
13	860181	861520	861520	862065	1	2_nonsis	942	pif1m2mlh2_2
14	19306	19524	19524	19703	0	1	198	pif1m2mlh2_2
14	30923	32285	30923	32285	1	2_nonsis	680	pif1m2mlh2_2
14	53556	53675	53760	53888	0	1	208	pif1m2mlh2_2
14	137123	137209	137285	137398	0	1	176	pif1m2mlh2_2
14	140615	140765	141075	141396	1	2_nonsis	546	pif1m2mlh2_2
14	190429	190588	191241	191365	0	1	794	pif1m2mlh2_2
14	203039	203300	203300	204260	0	1	610	pif1m2mlh2_2
14	354924	354992	355079	355610	1	2_nonsis	386	pif1m2mlh2_2
14	460625	462443	463992	464483	1	3	2704	pif1m2mlh2_2
14	576450	576688	577136	579044	0	1	1521	pif1m2mlh2_2
14	692612	694273	695952	696035	1	2_nonsis	2551	pif1m2mlh2_2
14	761972	762153	763583	763742	0	1	1600	pif1m2mlh2_2
14	777435	777773	779914	780633	0	1	2670	pif1m2mlh2_2
15	43223	43351	43414	43479	0	1	160	pif1m2mlh2_2
15	49028	50464	49028	50464	1	2_nonsis	718	pif1m2mlh2_2
15	134063	135587	137942	138302	1	3	3297	pif1m2mlh2_2
15	160163	161164	161835	161986	0	1	1247	pif1m2mlh2_2
15	260183	260426	260426	260576	0	1	196	pif1m2mlh2_2
15	323813	323974	326418	326558	0	2_nonsis	2594	pif1m2mlh2_2
15	377404	377548	378285	378723	0	1	1028	pif1m2mlh2_2
15	481860	482126	483363	483971	1	2_nonsis	1674	pif1m2mlh2_2
15	558497	559459	560610	561106	2	2_nonsis	1880	pif1m2mlh2_2
15	638364	639033	639365	639455	0	1	712	pif1m2mlh2_2
15	660805	661531	662688	662842	0	1	1597	pif1m2mlh2_2
15	743338	743656	743656	743882	0	1	272	pif1m2mlh2_2
15	782587	782800	783414	783587	1	2_nonsis	807	pif1m2mlh2_2
15	913489	914118	915310	915553	1	2_nonsis	1628	pif1m2mlh2_2
15	949900	950129	950429	950622	0	1	511	pif1m2mlh2_2
15	987247	987667	988081	988671	0	1	919	pif1m2mlh2_2
15	991150	991429	996462	996702	1	2_nonsis	5292	pif1m2mlh2_2
15	1039607	1039786	1039824	1040442	0	1	436	pif1m2mlh2_2
15	1058648	1058775	1062547	1062646	1	2_nonsis	3885	pif1m2mlh2_2
15	1064123	1064163	1064990	1065166	0	1	935	pif1m2mlh2_2
16	15418	17370	17672	17842	0	1	1363	pif1m2mlh2_2
16	45121	45265	46637	46831	1	2_nonsis	1541	pif1m2mlh2_2
16	132377	132500	132693	132838	0	1	327	pif1m2mlh2_2
16	168076	168575	169475	169613	1	2_nonsis	1218	pif1m2mlh2_2
16	217557	217929	219029	219860	1	2_nonsis	1702	pif1m2mlh2_2
16	227039	227828	228043	228253	0	1	714	pif1m2mlh2_2
16	361153	361213	362022	362178	0	1	917	pif1m2mlh2_2
16	404106	404554	404667	404858	0	1	432	pif1m2mlh2_2
16	421124	422575	422588	422730	1	2_nonsis	810	pif1m2mlh2_2
16	424858	425006	425940	426150	0	1	1113	pif1m2mlh2_2
16	481072	481542	483004	483116	0	1	1753	pif1m2mlh2_2
16	694969	695201	696313	696482	0	1	1312	pif1m2mlh2_2
16	697945	698605	697945	698605	1	2_nonsis	330	pif1m2mlh2_2
16	785197	785578	786015	786161	0	1	700	pif1m2mlh2_2
16	789665	789882	790820	790847	1	2_nonsis	1060	pif1m2mlh2_2
16	837309	837416	837469	837888	0	1	316	pif1m2mlh2_2
16	891344	891421	893092	893447	0	1	1887	pif1m2mlh2_2
16	898897	899206	899602	899969	0	1	734	pif1m2mlh2_2
16	921352	921490	921352	921490	1	2_nonsis	68	pif1m2mlh2_2
1	27825	27914	32511	32652	1	2_nonsis	4712	pif1R3Emlh2_1
1	41278	41481	42684	43004	0	2_nonsis	1464	pif1R3Emlh2_1
1	60915	61084	61708	61999	0	2_sis	854	pif1R3Emlh2_1
1	113226	113326	116327	116905	1	2_nonsis	3340	pif1R3Emlh2_1
1	130362	130776	130776	130897	0	1	268	pif1R3Emlh2_1
1	188151	188881	189825	190025	0	1	1409	pif1R3Emlh2_1
2	9932	10136	11545	11749	0	1	1613	pif1R3Emlh2_1
2	44210	44904	45307	45660	0	1	926	pif1R3Emlh2_1
2	140643	140884	142804	142980	1	3	2128	pif1R3Emlh2_1
2	193122	193664	196581	196633	1	2_nonsis	3214	pif1R3Emlh2_1
2	369478	369535	369692	369831	1	2_nonsis	255	pif1R3Emlh2_1
2	371446	371554	371746	372351	0	1	548	pif1R3Emlh2_1
2	482984	483713	482984	483713	1	2_nonsis	364	pif1R3Emlh2_1
2	641914	642165	643176	645035	1	2_nonsis	2066	pif1R3Emlh2_1
2	678799	679276	680726	681166	0	1	1908	pif1R3Emlh2_1
2	737979	738015	738015	738213	1	2_nonsis	117	pif1R3Emlh2_1
3	58033	59028	59028	59117	0	1	542	pif1R3Emlh2_1
3	60997	61457	62035	62165	0	1	873	pif1R3Emlh2_1
3	74202	74394	75546	76939	1	2_nonsis	1944	pif1R3Emlh2_1
3	127464	127692	127715	128021	0	1	290	pif1R3Emlh2_1
3	192715	193066	193107	193600	1	2_nonsis	463	pif1R3Emlh2_1
3	234928	235062	236387	236702	0	1	1550	pif1R3Emlh2_1
4	31224	31412	34987	35378	0	1	3864	pif1R3Emlh2_1
4	132560	133023	134651	134822	1	2_nonsis	1945	pif1R3Emlh2_1
4	155900	156500	156591	157148	0	1	670	pif1R3Emlh2_1
4	196482	196851	196482	196851	1	2_nonsis	184	pif1R3Emlh2_1
4	315134	316669	315134	316669	1	2_nonsis	767	pif1R3Emlh2_1
4	336657	336884	336943	337582	0	1	492	pif1R3Emlh2_1
4	385243	385363	386719	386762	1	2_nonsis	1438	pif1R3Emlh2_1
4	593517	593642	593751	594035	1	2_nonsis	314	pif1R3Emlh2_1
4	652022	652176	652205	652907	0	1	457	pif1R3Emlh2_1
4	654179	654341	654890	655011	1	2_nonsis	690	pif1R3Emlh2_1
4	721365	721991	722407	722687	0	1	869	pif1R3Emlh2_1
4	832054	832597	832597	832844	1	2_nonsis	395	pif1R3Emlh2_1
4	834320	834537	835444	836028	0	1	1308	pif1R3Emlh2_1
4	909447	909908	910968	911274	1	2_nonsis	1444	pif1R3Emlh2_1
4	953912	954146	957741	958319	1	2_nonsis	4001	pif1R3Emlh2_1
4	1078855	1079059	1080788	1080869	0	1	1872	pif1R3Emlh2_1
4	1165728	1165878	1167451	1167700	1	2_nonsis	1772	pif1R3Emlh2_1
4	1241519	1242168	1242241	1242510	1	2_nonsis	532	pif1R3Emlh2_1
4	1269918	1270457	1270457	1270902	0	1	492	pif1R3Emlh2_1
4	1427707	1427995	1430016	1430082	1	2_nonsis	2198	pif1R3Emlh2_1
4	1456713	1458372	1458516	1459261	1	2_nonsis	1346	pif1R3Emlh2_1
5	25929	26265	27119	27260	1	2_nonsis	1092	pif1R3Emlh2_1
5	41961	42216	42646	43070	0	1	770	pif1R3Emlh2_1
5	79940	80081	80437	80485	0	1	450	pif1R3Emlh2_1
5	159422	159475	160248	160729	0	1	1040	pif1R3Emlh2_1
5	241109	241256	242692	242801	1	2_nonsis	1564	pif1R3Emlh2_1
5	333688	334031	336549	336702	1	2_nonsis	2766	pif1R3Emlh2_1
5	490952	491135	491135	491262	1	2_nonsis	155	pif1R3Emlh2_1
5	522900	523260	523260	523683	1	2_nonsis	392	pif1R3Emlh2_1
5	553849	554060	555089	555164	0	1	1172	pif1R3Emlh2_1
6	8578	8849	11034	12085	1	2_nonsis	2846	pif1R3Emlh2_1
6	86721	87400	90883	91021	0	2_nonsis	3892	pif1R3Emlh2_1
6	183106	183476	187189	187771	1	2_nonsis	4189	pif1R3Emlh2_1
6	190264	190849	192850	192937	0	1	2337	pif1R3Emlh2_1
6	212520	212940	214157	214378	0	2_nonsis	1538	pif1R3Emlh2_1
6	226370	226615	227587	228092	1	2_nonsis	1347	pif1R3Emlh2_1
6	245103	245286	246034	246259	0	1	952	pif1R3Emlh2_1
7	24468	25442	24468	25442	1	2_nonsis	486	pif1R3Emlh2_1
7	80653	80875	81435	82858	0	1	1382	pif1R3Emlh2_1
7	183038	183709	183038	183709	1	2_nonsis	335	pif1R3Emlh2_1
7	185620	185836	185846	185957	0	1	174	pif1R3Emlh2_1
7	271683	272144	272144	272568	0	1	442	pif1R3Emlh2_1
7	275758	276180	277224	277283	1	2_nonsis	1284	pif1R3Emlh2_1
7	307868	308423	308423	308778	1	2_nonsis	455	pif1R3Emlh2_1
7	310446	310627	311512	311657	0	1	1048	pif1R3Emlh2_1
7	324920	324953	324953	325035	0	1	58	pif1R3Emlh2_1
7	428441	428481	429467	429706	0	1	1126	pif1R3Emlh2_1
7	449549	449637	449895	450034	0	1	372	pif1R3Emlh2_1
7	484843	484957	486003	487305	0	1	1754	pif1R3Emlh2_1
7	609711	609750	612267	612759	1	3	2782	pif1R3Emlh2_1
7	671982	672059	672059	672419	0	1	218	pif1R3Emlh2_1
7	677169	677370	677169	677370	1	2_nonsis	100	pif1R3Emlh2_1
7	732150	732382	733453	733673	0	1	1297	pif1R3Emlh2_1
7	760939	761877	761973	762371	0	1	764	pif1R3Emlh2_1
7	785907	786618	785907	786618	1	2_nonsis	355	pif1R3Emlh2_1
7	823615	823674	823786	823967	0	1	232	pif1R3Emlh2_1
7	932116	932191	934184	934463	0	1	2170	pif1R3Emlh2_1
7	950639	950926	951785	951926	0	1	1073	pif1R3Emlh2_1
7	956057	956978	959587	959836	1	3	3194	pif1R3Emlh2_1
7	1058505	1059028	1060642	1060673	0	1	1891	pif1R3Emlh2_1
8	16326	16403	18450	18542	1	2_nonsis	2132	pif1R3Emlh2_1
8	143543	143727	144393	144688	1	2_nonsis	906	pif1R3Emlh2_1
8	189521	190024	190024	190339	0	1	409	pif1R3Emlh2_1
8	331641	331868	331868	334860	0	1	1610	pif1R3Emlh2_1
8	352531	352905	353343	354035	1	2_nonsis	971	pif1R3Emlh2_1
8	491290	491435	493139	493409	1	2_nonsis	1912	pif1R3Emlh2_1
9	54480	55071	55837	56514	1	2_nonsis	1400	pif1R3Emlh2_1
9	93058	93207	94596	94804	0	1	1568	pif1R3Emlh2_1
9	177082	177586	177853	178160	0	1	672	pif1R3Emlh2_1
9	215993	216106	216864	217264	1	2_nonsis	1014	pif1R3Emlh2_1
9	249665	250194	250194	250581	0	1	458	pif1R3Emlh2_1
9	337219	337321	340507	340858	1	2_nonsis	3412	pif1R3Emlh2_1
9	373728	373876	376391	376864	1	2_nonsis	2826	pif1R3Emlh2_1
10	68438	68659	68967	69094	1	2_nonsis	482	pif1R3Emlh2_1
10	102662	103255	104033	104395	0	1	1256	pif1R3Emlh2_1
10	146059	146367	146738	147014	0	1	663	pif1R3Emlh2_1
10	195299	195349	196724	197018	0	1	1547	pif1R3Emlh2_1
10	264641	264790	267902	267941	0	1	3206	pif1R3Emlh2_1
10	270332	270695	270332	270695	1	2_nonsis	181	pif1R3Emlh2_1
10	361485	362386	364186	364397	1	2_nonsis	2356	pif1R3Emlh2_1
10	465021	465282	465816	466454	1	2_nonsis	984	pif1R3Emlh2_1
10	636028	636245	636028	636245	1	2_nonsis	108	pif1R3Emlh2_1
10	696365	696739	696910	697206	1	2_nonsis	506	pif1R3Emlh2_1
10	717437	717517	718719	719114	1	2_nonsis	1440	pif1R3Emlh2_1
10	726401	731835	726401	731835	1	2_nonsis	2716	pif1R3Emlh2_1
11	66342	66546	69696	69941	1	2_nonsis	3374	pif1R3Emlh2_1
11	93575	93734	94179	94372	0	1	621	pif1R3Emlh2_1
11	156873	157203	158757	159489	1	2_nonsis	2085	pif1R3Emlh2_1
11	278448	278902	279551	279656	1	3	928	pif1R3Emlh2_1
11	340235	340285	340285	340451	0	1	108	pif1R3Emlh2_1
11	503229	503668	506760	506935	1	2_nonsis	3399	pif1R3Emlh2_1
11	525178	525234	525645	526035	0	1	634	pif1R3Emlh2_1
11	554305	555214	555214	556475	1	2_nonsis	1085	pif1R3Emlh2_1
11	570835	570916	571329	571639	0	1	608	pif1R3Emlh2_1
12	86879	87286	87825	88002	1	2_nonsis	831	pif1R3Emlh2_1
12	121206	121537	121206	121537	1	2_nonsis	165	pif1R3Emlh2_1
12	167521	167640	167737	168861	0	1	718	pif1R3Emlh2_1
12	211226	212026	212081	214592	1	2_nonsis	1710	pif1R3Emlh2_1
12	259471	260086	260086	260298	0	1	414	pif1R3Emlh2_1
12	288349	288473	290233	290328	0	2_nonsis	1870	pif1R3Emlh2_1
12	366378	366417	369062	369632	2	3	2950	pif1R3Emlh2_1
12	398330	398382	398880	399010	0	1	589	pif1R3Emlh2_1
12	510340	510379	512083	512877	1	2_nonsis	2120	pif1R3Emlh2_1
12	540405	541062	541773	542005	0	1	1156	pif1R3Emlh2_1
12	558945	559511	559511	559835	0	1	445	pif1R3Emlh2_1
12	626422	627007	627007	627201	0	1	390	pif1R3Emlh2_1
12	636269	636684	637467	638087	1	2_nonsis	1300	pif1R3Emlh2_1
12	702585	702788	703971	704793	1	2_nonsis	1696	pif1R3Emlh2_1
12	777868	778158	779607	780114	1	2_nonsis	1848	pif1R3Emlh2_1
12	808452	809749	809749	809989	0	1	768	pif1R3Emlh2_1
12	823314	827343	827901	828244	0	1	2744	pif1R3Emlh2_1
12	874541	875066	875066	875233	1	2_nonsis	346	pif1R3Emlh2_1
12	877274	877539	878238	878842	0	1	1134	pif1R3Emlh2_1
12	947720	947954	948186	948224	0	1	368	pif1R3Emlh2_1
12	1001464	1001833	1001922	1002086	0	1	356	pif1R3Emlh2_1
12	1013592	1014017	1015108	1015543	1	2_nonsis	1521	pif1R3Emlh2_1
13	25294	25507	26922	27948	1	2_nonsis	2034	pif1R3Emlh2_1
13	86512	86779	94394	94473	1	3	7788	pif1R3Emlh2_1
13	184115	190128	191569	192047	1	2_nonsis	4686	pif1R3Emlh2_1
13	408001	408347	408897	409543	0	1	1046	pif1R3Emlh2_1
13	411113	411358	411358	412303	1	2_nonsis	595	pif1R3Emlh2_1
13	453503	453738	454527	454966	0	1	1126	pif1R3Emlh2_1
13	461567	462286	461567	462286	1	2_nonsis	359	pif1R3Emlh2_1
13	510599	510876	513381	513553	0	2_nonsis	2730	pif1R3Emlh2_1
13	555444	555852	556610	557365	0	1	1340	pif1R3Emlh2_1
13	625245	625772	626430	627290	1	2_nonsis	1352	pif1R3Emlh2_1
13	682560	683622	683958	684171	0	1	974	pif1R3Emlh2_1
13	713980	715257	715971	716317	1	2_nonsis	1526	pif1R3Emlh2_1
13	798090	798332	798739	798826	1	2_nonsis	572	pif1R3Emlh2_1
13	914143	914575	915009	915182	1	2_nonsis	736	pif1R3Emlh2_1
14	10487	10986	12487	17582	0	1	4298	pif1R3Emlh2_1
14	30923	32285	33230	34396	0	1	2209	pif1R3Emlh2_1
14	87215	87864	90031	90251	1	2_nonsis	2602	pif1R3Emlh2_1
14	137056	137110	138537	138698	0	1	1534	pif1R3Emlh2_1
14	185896	186475	188341	188387	1	2_nonsis	2178	pif1R3Emlh2_1
14	379352	379436	380926	381068	1	2_nonsis	1603	pif1R3Emlh2_1
14	439088	440622	440622	442256	1	2_nonsis	1584	pif1R3Emlh2_1
14	491255	491381	492521	492836	0	1	1360	pif1R3Emlh2_1
14	539639	539903	539950	542443	0	1	1426	pif1R3Emlh2_1
14	643651	643956	644271	644875	0	1	770	pif1R3Emlh2_1
14	650114	650366	650687	650816	1	2_nonsis	512	pif1R3Emlh2_1
14	729511	730427	733142	733257	0	1	3230	pif1R3Emlh2_1
15	59544	59664	59868	60143	1	2_nonsis	402	pif1R3Emlh2_1
15	82666	82988	83757	84190	0	1	1146	pif1R3Emlh2_1
15	159827	160139	162043	162143	0	2_nonsis	2110	pif1R3Emlh2_1
15	216499	217333	218547	219124	0	1	1920	pif1R3Emlh2_1
15	312575	312919	316412	316430	1	2_nonsis	3674	pif1R3Emlh2_1
15	442786	442914	444641	445648	1	2_nonsis	2294	pif1R3Emlh2_1
15	478915	479565	479565	480090	0	1	588	pif1R3Emlh2_1
15	511476	511736	514804	516270	1	2_nonsis	3931	pif1R3Emlh2_1
15	755771	756074	755771	756074	1	2_nonsis	151	pif1R3Emlh2_1
15	757318	757677	757952	758153	0	1	555	pif1R3Emlh2_1
15	822183	823421	826034	826120	1	2_nonsis	3275	pif1R3Emlh2_1
15	939870	940002	944039	944430	0	1	4298	pif1R3Emlh2_1
15	1051096	1051162	1051814	1051958	1	2_nonsis	757	pif1R3Emlh2_1
16	85729	86390	87536	87803	1	2_nonsis	1610	pif1R3Emlh2_1
16	173535	173921	174782	174881	0	1	1104	pif1R3Emlh2_1
16	251068	251210	251068	251210	1	2_nonsis	70	pif1R3Emlh2_1
16	358537	358849	359468	359596	1	2_nonsis	839	pif1R3Emlh2_1
16	527574	528017	529207	529318	1	2_nonsis	1467	pif1R3Emlh2_1
16	651191	651827	654498	654661	1	2_nonsis	3070	pif1R3Emlh2_1
16	888652	888868	889595	889681	1	2_nonsis	878	pif1R3Emlh2_1
16	921490	921713	921713	921810	0	1	160	pif1R3Emlh2_1
1	72952	73490	78461	78560	1	3	5290	pif1R3Emlh2_2
1	129476	130254	131303	132066	1	3	1820	pif1R3Emlh2_2
1	178682	178989	180431	180509	1	2_nonsis	1634	pif1R3Emlh2_2
1	193191	193260	194406	194436	0	1	1196	pif1R3Emlh2_2
2	27441	27663	29377	36240	0	2_nonsis	5256	pif1R3Emlh2_2
2	44008	44047	46720	46916	1	2_nonsis	2790	pif1R3Emlh2_2
2	140383	140643	140643	140884	1	2_nonsis	250	pif1R3Emlh2_2
2	192576	193122	194226	195960	0	2_sis	2244	pif1R3Emlh2_2
2	246027	246313	247234	247399	0	1	1146	pif1R3Emlh2_2
2	251134	251548	251742	251790	0	1	425	pif1R3Emlh2_2
2	300111	301323	303071	303148	0	2_nonsis	2392	pif1R3Emlh2_2
2	390744	391464	392022	392314	0	2_nonsis	1064	pif1R3Emlh2_2
2	542709	542838	544856	545201	1	2_nonsis	2255	pif1R3Emlh2_2
2	595625	595735	595927	596219	0	1	393	pif1R3Emlh2_2
2	669956	670277	669956	670277	1	2_nonsis	160	pif1R3Emlh2_2
3	75546	76939	75546	76939	1	2_nonsis	696	pif1R3Emlh2_2
3	77826	77849	78745	78844	0	1	957	pif1R3Emlh2_2
3	148589	151925	152334	152439	0	1	2130	pif1R3Emlh2_2
3	217371	218143	217371	218143	1	2_nonsis	386	pif1R3Emlh2_2
3	224674	224821	225343	225558	0	1	703	pif1R3Emlh2_2
4	58356	58765	63846	64139	0	3	5432	pif1R3Emlh2_2
4	103456	104069	104927	105114	1	2_nonsis	1258	pif1R3Emlh2_2
4	196851	198659	198878	199316	0	1	1342	pif1R3Emlh2_2
4	258190	258238	259198	259676	0	1	1223	pif1R3Emlh2_2
4	351214	351451	351214	351451	1	2_nonsis	118	pif1R3Emlh2_2
4	410728	411048	411666	412382	0	1	1136	pif1R3Emlh2_2
4	538587	538707	539680	540228	1	2_nonsis	1307	pif1R3Emlh2_2
4	557113	557161	558895	558963	0	1	1792	pif1R3Emlh2_2
4	657792	658420	659467	659689	0	2_nonsis	1472	pif1R3Emlh2_2
4	674716	674810	674820	674927	0	1	110	pif1R3Emlh2_2
4	806142	806292	806292	806407	1	2_nonsis	132	pif1R3Emlh2_2
4	924561	924619	925956	926065	1	2_nonsis	1420	pif1R3Emlh2_2
4	1011449	1011936	1012073	1012387	0	1	538	pif1R3Emlh2_2
4	1031723	1032015	1032507	1033091	0	1	930	pif1R3Emlh2_2
4	1107957	1108114	1111780	1111885	0	1	3797	pif1R3Emlh2_2
4	1126095	1126266	1128135	1128763	0	1	2268	pif1R3Emlh2_2
4	1241519	1242168	1242658	1243063	0	2_nonsis	1017	pif1R3Emlh2_2
4	1256876	1257108	1257459	1257868	1	2_nonsis	672	pif1R3Emlh2_2
4	1410091	1410611	1410091	1410611	1	2_nonsis	260	pif1R3Emlh2_2
4	1461025	1461069	1461591	1461955	0	1	726	pif1R3Emlh2_2
5	26413	26549	28151	28312	0	2_nonsis	1750	pif1R3Emlh2_2
5	117889	118141	119169	119201	0	1	1170	pif1R3Emlh2_2
5	193011	193624	194773	195341	1	2_nonsis	1740	pif1R3Emlh2_2
5	213244	213399	214752	214893	0	1	1501	pif1R3Emlh2_2
5	338308	338516	338632	338773	1	2_nonsis	290	pif1R3Emlh2_2
5	409209	409300	413281	413862	2	2_nonsis	4317	pif1R3Emlh2_2
5	472756	472959	475154	475295	1	2_nonsis	2367	pif1R3Emlh2_2
5	522421	522685	523683	524394	0	1	1486	pif1R3Emlh2_2
6	41461	41688	42943	43072	0	1	1433	pif1R3Emlh2_2
6	46518	46635	48166	48454	0	1	1734	pif1R3Emlh2_2
6	53398	54604	55864	56533	1	3	2198	pif1R3Emlh2_2
6	136273	136531	137636	144020	1	2_nonsis	4426	pif1R3Emlh2_2
6	203845	204006	207279	207456	1	2_nonsis	3442	pif1R3Emlh2_2
6	261997	262058	263468	263545	1	2_nonsis	1479	pif1R3Emlh2_2
7	23215	23248	23450	23509	0	1	248	pif1R3Emlh2_2
7	53079	53331	53732	53982	1	2_nonsis	652	pif1R3Emlh2_2
7	164982	165111	167983	168156	0	1	3023	pif1R3Emlh2_2
7	371335	371489	372417	372503	0	1	1048	pif1R3Emlh2_2
7	373766	374507	374606	374962	1	2_nonsis	648	pif1R3Emlh2_2
7	410531	411461	412277	412400	1	2_nonsis	1342	pif1R3Emlh2_2
7	482980	483344	483344	483440	0	1	230	pif1R3Emlh2_2
7	625309	625418	625479	625898	0	1	325	pif1R3Emlh2_2
7	676875	677169	678883	679675	0	1	2257	pif1R3Emlh2_2
7	702791	703157	703157	703857	0	1	533	pif1R3Emlh2_2
7	704949	705203	705215	705631	0	1	347	pif1R3Emlh2_2
7	771837	772074	772074	772420	0	1	292	pif1R3Emlh2_2
7	798046	798196	798400	798821	0	1	490	pif1R3Emlh2_2
7	801970	802512	801970	802512	1	2_nonsis	270	pif1R3Emlh2_2
7	918971	919087	919531	919947	0	1	710	pif1R3Emlh2_2
7	989383	989564	989982	993196	0	1	2116	pif1R3Emlh2_2
7	1003534	1004173	1004183	1004378	0	1	427	pif1R3Emlh2_2
7	1011510	1011792	1012544	1012661	1	2_nonsis	952	pif1R3Emlh2_2
8	48327	48508	48768	48921	0	1	427	pif1R3Emlh2_2
8	54591	55333	56604	56808	0	1	1744	pif1R3Emlh2_2
8	66566	67460	68025	68202	1	2_nonsis	1100	pif1R3Emlh2_2
8	119946	120184	124744	125040	1	3	4827	pif1R3Emlh2_2
8	151118	151206	151206	151416	0	1	149	pif1R3Emlh2_2
8	189521	190024	190339	190671	0	1	732	pif1R3Emlh2_2
8	200955	201705	202307	202480	0	1	1064	pif1R3Emlh2_2
8	221114	221854	222996	223791	1	2_nonsis	1910	pif1R3Emlh2_2
8	334969	335220	335817	335840	0	1	734	pif1R3Emlh2_2
8	364860	364974	367303	368724	1	2_nonsis	3096	pif1R3Emlh2_2
8	400642	400960	402478	402653	1	2_nonsis	1764	pif1R3Emlh2_2
8	497537	497907	499853	500211	1	3	2310	pif1R3Emlh2_2
9	35999	36025	41532	41664	1	2_nonsis	5586	pif1R3Emlh2_2
9	100450	102247	103011	103132	0	1	1723	pif1R3Emlh2_2
9	133668	133869	133870	135075	0	1	704	pif1R3Emlh2_2
9	141990	142169	143092	143302	1	3	1118	pif1R3Emlh2_2
9	161384	161598	161795	161828	0	1	320	pif1R3Emlh2_2
9	266255	266803	272672	273183	2	4	6398	pif1R3Emlh2_2
9	329125	332459	332503	333073	0	1	1996	pif1R3Emlh2_2
9	409125	409496	411094	411481	1	2_nonsis	1977	pif1R3Emlh2_2
10	60064	60979	61449	61680	0	1	1043	pif1R3Emlh2_2
10	100496	101106	101339	101966	1	2_nonsis	852	pif1R3Emlh2_2
10	180354	180756	181065	181431	1	2_nonsis	693	pif1R3Emlh2_2
10	237213	237366	237480	237740	1	2_nonsis	320	pif1R3Emlh2_2
10	361221	361340	365022	366471	1	2_nonsis	4466	pif1R3Emlh2_2
10	457791	458438	457791	458438	1	2_nonsis	323	pif1R3Emlh2_2
10	568805	570822	570822	572936	1	2_nonsis	2066	pif1R3Emlh2_2
10	577732	578943	579361	579663	0	1	1174	pif1R3Emlh2_2
10	639519	639618	639618	639986	0	1	234	pif1R3Emlh2_2
10	706608	707018	710013	714798	1	2_nonsis	5592	pif1R3Emlh2_2
10	726401	731835	726401	731835	1	4	2716	pif1R3Emlh2_2
11	45993	48790	45993	48790	1	2_nonsis	1398	pif1R3Emlh2_2
11	146650	147476	146650	147476	1	2_nonsis	412	pif1R3Emlh2_2
11	184088	184295	185846	186668	0	1	2066	pif1R3Emlh2_2
11	257258	257878	260491	260530	1	2_nonsis	2942	pif1R3Emlh2_2
11	416349	416398	416957	417115	1	2_nonsis	662	pif1R3Emlh2_2
11	449597	449753	451133	452719	0	1	2251	pif1R3Emlh2_2
11	505564	505715	507365	507763	1	2_nonsis	1924	pif1R3Emlh2_2
11	517143	517238	518633	519020	0	2_nonsis	1636	pif1R3Emlh2_2
11	614127	614207	619794	620047	0	2_nonsis	5754	pif1R3Emlh2_2
12	54071	54226	54748	54901	0	1	676	pif1R3Emlh2_2
12	84031	84308	85096	85270	0	1	1014	pif1R3Emlh2_2
12	95641	97517	98471	98655	0	1	1984	pif1R3Emlh2_2
12	113367	113404	115422	116251	1	2_nonsis	2451	pif1R3Emlh2_2
12	221668	222010	222641	223075	0	1	1019	pif1R3Emlh2_2
12	282741	283463	284424	284594	0	1	1407	pif1R3Emlh2_2
12	370090	370768	372303	372524	1	2_nonsis	1984	pif1R3Emlh2_2
12	546637	547047	548783	548969	0	1	2034	pif1R3Emlh2_2
12	571412	571899	571412	571899	1	2_nonsis	243	pif1R3Emlh2_2
12	755553	755890	756158	756805	1	2_nonsis	760	pif1R3Emlh2_2
12	758547	758595	759458	759842	0	1	1079	pif1R3Emlh2_2
12	803833	808209	808452	809749	0	1	3080	pif1R3Emlh2_2
12	878238	878842	881235	881861	1	2_nonsis	3008	pif1R3Emlh2_2
12	1027717	1028133	1028477	1028782	0	1	704	pif1R3Emlh2_2
12	1041713	1041774	1044294	1044654	1	2_nonsis	2730	pif1R3Emlh2_2
13	30379	30523	30836	31110	0	1	522	pif1R3Emlh2_2
13	70356	71137	72027	72351	0	1	1442	pif1R3Emlh2_2
13	74632	74704	75133	75251	1	2_nonsis	524	pif1R3Emlh2_2
13	213058	213211	215306	215544	1	2_nonsis	2290	pif1R3Emlh2_2
13	219146	219326	219863	221642	0	1	1516	pif1R3Emlh2_2
13	387174	387573	389118	389211	0	1	1791	pif1R3Emlh2_2
13	474938	475013	474938	475013	1	2_nonsis	37	pif1R3Emlh2_2
13	627799	627939	628415	628516	0	1	596	pif1R3Emlh2_2
13	665349	665727	669285	669355	1	2_nonsis	3782	pif1R3Emlh2_2
13	787897	788573	788915	789063	1	2_nonsis	754	pif1R3Emlh2_2
13	872374	872837	875718	876530	1	2_nonsis	3518	pif1R3Emlh2_2
14	33230	34396	34917	37063	1	2_nonsis	2177	pif1R3Emlh2_2
14	66492	66837	66892	66955	0	1	259	pif1R3Emlh2_2
14	88013	88100	89837	89883	0	2_sis	1804	pif1R3Emlh2_2
14	91563	91989	92521	94480	1	2_nonsis	1724	pif1R3Emlh2_2
14	187825	187884	187910	188016	0	1	108	pif1R3Emlh2_2
14	196345	196819	196345	196819	1	2_nonsis	236	pif1R3Emlh2_2
14	198392	198574	199570	199738	0	1	1171	pif1R3Emlh2_2
14	373188	373375	373946	374054	0	1	718	pif1R3Emlh2_2
14	412609	413686	412609	413686	1	2_nonsis	538	pif1R3Emlh2_2
14	491114	491255	492521	492836	0	1	1494	pif1R3Emlh2_2
14	630600	631199	631369	631510	0	1	540	pif1R3Emlh2_2
14	661983	662512	662512	665017	0	1	1517	pif1R3Emlh2_2
14	699152	700166	700405	700775	1	2_nonsis	931	pif1R3Emlh2_2
14	739135	739168	739896	740385	0	1	989	pif1R3Emlh2_2
14	762860	763381	763402	763497	0	1	329	pif1R3Emlh2_2
15	39466	39607	40057	40365	1	2_nonsis	674	pif1R3Emlh2_2
15	115294	115336	116289	116567	0	1	1113	pif1R3Emlh2_2
15	215043	215265	216499	217333	1	2_nonsis	1762	pif1R3Emlh2_2
15	412174	412390	412529	412949	1	2_nonsis	457	pif1R3Emlh2_2
15	572041	572098	572107	572407	0	1	188	pif1R3Emlh2_2
15	653431	653618	656887	657104	1	2_nonsis	3471	pif1R3Emlh2_2
15	749026	749079	749079	749636	1	2_nonsis	305	pif1R3Emlh2_2
15	779309	779467	779921	780477	0	1	811	pif1R3Emlh2_2
15	830506	830744	830744	830783	0	1	138	pif1R3Emlh2_2
15	891830	892334	893238	893597	0	1	1336	pif1R3Emlh2_2
15	1044215	1044349	1046807	1047359	0	2_sis	2801	pif1R3Emlh2_2
15	1060667	1061020	1061049	1061582	0	1	472	pif1R3Emlh2_2
16	46637	46831	47566	48262	0	1	1180	pif1R3Emlh2_2
16	49169	50572	49169	50572	1	2_nonsis	701	pif1R3Emlh2_2
16	52066	52180	54119	54725	1	2_nonsis	2299	pif1R3Emlh2_2
16	71807	72115	74327	74884	0	1	2644	pif1R3Emlh2_2
16	128926	129148	129733	130068	0	1	864	pif1R3Emlh2_2
16	132377	132500	132500	132681	0	1	152	pif1R3Emlh2_2
16	212773	213190	214068	214281	0	1	1193	pif1R3Emlh2_2
16	277322	277547	277562	277807	0	1	250	pif1R3Emlh2_2
16	279722	279843	279975	280422	0	1	416	pif1R3Emlh2_2
16	338183	338262	340194	340409	0	1	2079	pif1R3Emlh2_2
16	373029	373291	373291	373351	1	2_nonsis	161	pif1R3Emlh2_2
16	526602	527307	528301	528548	0	1	1470	pif1R3Emlh2_2
16	586768	586856	586856	587001	1	2_nonsis	116	pif1R3Emlh2_2
16	677647	677784	679094	679573	1	2_nonsis	1618	pif1R3Emlh2_2
16	712507	713201	713201	713880	0	1	686	pif1R3Emlh2_2
16	784177	784693	785737	785910	1	2_nonsis	1388	pif1R3Emlh2_2
16	839916	840103	840488	841238	1	2_nonsis	854	pif1R3Emlh2_2
16	920519	920779	921117	921247	0	1	533	pif1R3Emlh2_2
1	43565	43691	44588	44675	0	1	1004	ref_1
1	80077	80554	82379	83613	0	2_nonsis	2680	ref_1
1	90516	90665	95139	95169	1	3	4564	ref_1
1	128756	129476	130975	131303	2	4	2023	ref_1
1	138499	138650	138650	139076	0	1	288	ref_1
1	141984	143085	143679	143822	0	1	1216	ref_1
1	180509	180583	180822	183100	1	2_nonsis	1415	ref_1
1	202856	202897	202977	203031	0	1	128	ref_1
2	75576	75822	77034	77154	1	2_nonsis	1395	ref_1
2	115894	116084	116947	117726	1	2_nonsis	1348	ref_1
2	212886	213058	218557	218624	0	2_nonsis	5618	ref_1
2	269653	269904	269904	269983	0	1	165	ref_1
2	354720	355349	354720	355349	1	2_nonsis	314	ref_1
2	356462	356648	356648	356805	0	1	172	ref_1
2	452218	452408	454336	454401	1	2_nonsis	2056	ref_1
2	549839	550124	550142	550241	0	1	210	ref_1
2	625298	626092	627055	627259	1	2_nonsis	1462	ref_1
2	651616	652362	652467	652587	0	1	538	ref_1
2	695479	697455	695479	697455	1	2_nonsis	988	ref_1
2	701832	702521	702673	703042	0	1	681	ref_1
2	742150	742220	742660	742721	1	2_nonsis	506	ref_1
2	800055	800115	800316	800655	0	1	400	ref_1
3	39281	39706	40294	40374	0	1	840	ref_1
3	41852	42410	43346	43513	1	2_nonsis	1298	ref_1
3	56432	57568	59465	59925	0	2_nonsis	2695	ref_1
3	135329	136159	137021	137201	1	2_nonsis	1367	ref_1
3	218655	218906	219723	219844	1	2_nonsis	1003	ref_1
3	224674	224994	226498	227570	0	2_sis	2200	ref_1
4	34237	34987	39986	40439	1	4	5600	ref_1
4	44032	45363	46818	47365	1	2_nonsis	2394	ref_1
4	52141	52534	54490	55084	0	1	2450	ref_1
4	104069	104854	106899	107966	1	2_nonsis	2971	ref_1
4	137047	137547	139926	140600	1	3	2966	ref_1
4	176273	176423	176519	176588	0	1	206	ref_1
4	212682	214052	215967	216258	0	1	2746	ref_1
4	225248	226059	226209	227127	0	1	1014	ref_1
4	231260	231400	233237	233528	1	2_nonsis	2052	ref_1
4	240657	240792	243004	243234	0	1	2394	ref_1
4	254856	255187	255722	255870	0	1	774	ref_1
4	266029	266113	266302	266398	0	1	279	ref_1
4	313728	313860	314232	314500	0	1	572	ref_1
4	372201	372238	375335	375458	1	2_nonsis	3177	ref_1
4	402050	402371	403830	403952	0	1	1680	ref_1
4	423595	423759	424131	424226	0	1	502	ref_1
4	444672	445249	445249	445472	0	1	400	ref_1
4	480846	480972	481400	481806	1	2_nonsis	694	ref_1
4	613630	613738	617421	617533	1	3	3793	ref_1
4	628602	629487	630674	631576	0	1	2080	ref_1
4	651672	652022	652205	652907	0	1	709	ref_1
4	698788	699022	699280	699436	1	2_nonsis	453	ref_1
4	722776	723150	723150	723345	0	1	284	ref_1
4	770352	770770	770352	770770	1	2_nonsis	208	ref_1
4	848136	848397	849796	850164	1	2_nonsis	1714	ref_1
4	855461	855709	856679	857591	0	1	1550	ref_1
4	960101	960464	960787	961189	0	1	706	ref_1
4	963777	964418	963777	964418	1	2_nonsis	320	ref_1
4	1010910	1011237	1012073	1012387	0	1	1156	ref_1
4	1061165	1061318	1062037	1062818	1	2_nonsis	1186	ref_1
4	1078458	1078855	1079258	1079450	0	1	698	ref_1
4	1241519	1242168	1242510	1242658	1	2_nonsis	740	ref_1
4	1270457	1270902	1270902	1271755	0	1	649	ref_1
4	1335831	1337219	1337219	1337684	0	1	926	ref_1
4	1385671	1385846	1386016	1386524	0	1	512	ref_1
4	1400232	1400438	1402144	1402695	0	2_nonsis	2084	ref_1
4	1409336	1409468	1412942	1413914	0	1	4026	ref_1
4	1446792	1446979	1447313	1447362	0	2_sis	452	ref_1
4	1459261	1459669	1459669	1460259	0	1	499	ref_1
4	1464680	1465187	1466364	1466633	1	2_nonsis	1565	ref_1
4	1476514	1476956	1479784	1480113	0	1	3214	ref_1
4	1488904	1489122	1489808	1490249	1	2_nonsis	1016	ref_1
5	26594	26638	27119	27260	0	1	574	ref_1
5	42646	43070	43260	43494	0	1	519	ref_1
5	45963	46022	46098	46310	0	1	212	ref_1
5	69083	69209	69229	69568	0	1	252	ref_1
5	70969	71501	73131	73426	1	2_nonsis	2044	ref_1
5	160729	160912	160912	161191	0	1	231	ref_1
5	187705	187805	189254	189662	0	1	1703	ref_1
5	201006	201879	202285	202470	0	1	935	ref_1
5	223802	224276	230208	230344	1	2_nonsis	6237	ref_1
5	237481	238122	238122	238396	0	1	458	ref_1
5	330953	332219	332482	333114	1	2_nonsis	1212	ref_1
5	334460	334676	335812	335874	0	1	1275	ref_1
5	377465	378265	379332	379879	0	1	1740	ref_1
5	460411	461582	461594	462226	0	1	914	ref_1
5	473950	474020	475964	476183	1	2_nonsis	2088	ref_1
5	523260	523683	525834	526150	0	2_nonsis	2520	ref_1
6	27638	27761	28662	28792	0	1	1028	ref_1
6	35993	36224	38359	38588	0	2_nonsis	2365	ref_1
6	74647	74850	74906	75052	0	1	230	ref_1
6	85636	85688	87512	87949	1	2_nonsis	2068	ref_1
6	193973	194109	195471	195636	1	2_nonsis	1512	ref_1
6	202731	202970	203253	203623	0	1	588	ref_1
6	247354	247915	249213	249459	1	2_nonsis	1702	ref_1
6	254081	254393	255300	255612	0	1	1219	ref_1
7	17261	17428	18259	18394	0	1	982	ref_1
7	22405	23215	24468	25442	1	2_nonsis	2145	ref_1
7	75778	76021	76989	77983	1	2_nonsis	1586	ref_1
7	82858	84678	85628	86297	1	2_nonsis	2194	ref_1
7	165523	166667	167983	168156	0	1	1974	ref_1
7	170211	170880	171571	171676	0	1	1078	ref_1
7	375036	375227	375494	375933	0	1	582	ref_1
7	398049	398572	400297	401117	1	2_nonsis	2396	ref_1
7	436065	436337	438470	438674	1	2_nonsis	2371	ref_1
7	598733	598948	600706	601348	0	1	2186	ref_1
7	605648	605710	606561	606799	1	2_nonsis	1001	ref_1
7	784625	785199	785318	785828	0	1	661	ref_1
7	798257	798821	798848	799244	1	2_nonsis	507	ref_1
7	847727	847980	848688	849134	1	2_nonsis	1058	ref_1
7	948202	949014	948202	949014	1	2_nonsis	406	ref_1
7	972322	972898	973354	974241	0	1	1188	ref_1
7	1010428	1010860	1011510	1011792	0	1	1007	ref_1
8	20117	20294	20921	21033	0	1	772	ref_1
8	45102	46055	47072	48088	1	2_nonsis	2002	ref_1
8	111246	111464	112492	112944	0	1	1363	ref_1
8	139506	142299	139506	142299	1	2_nonsis	1396	ref_1
8	142800	142863	144393	144688	0	2_sis	1709	ref_1
8	238170	238746	239033	239430	1	2_nonsis	774	ref_1
8	316015	317153	317992	318122	0	1	1473	ref_1
8	360186	360262	362567	362829	1	4	2474	ref_1
8	463706	463854	464855	464897	0	1	1096	ref_1
8	488330	488425	488588	489445	0	1	639	ref_1
8	517036	517336	517336	517734	0	1	349	ref_1
9	98435	98672	99653	99761	1	3	1154	ref_1
9	124830	125455	126608	127421	0	1	1872	ref_1
9	138686	138762	138762	139068	0	1	191	ref_1
9	141022	141141	143092	143302	1	2_nonsis	2116	ref_1
9	157619	157961	160764	161147	1	2_nonsis	3166	ref_1
9	169820	170156	170681	170921	0	1	813	ref_1
9	185865	188629	188877	188919	0	1	1651	ref_1
9	255654	256051	256051	256581	1	2_nonsis	464	ref_1
9	289127	292353	292446	292870	1	2_nonsis	1918	ref_1
9	357298	357540	360876	360955	1	2_nonsis	3496	ref_1
9	412645	415204	416339	416694	0	2_sis	2592	ref_1
10	21859	22066	22066	22158	1	2_nonsis	150	ref_1
10	35680	35863	37127	37895	0	1	1740	ref_1
10	100496	101106	101339	101966	0	2_nonsis	852	ref_1
10	155705	156143	156143	156360	1	2_nonsis	328	ref_1
10	235976	236393	236615	236901	1	2_nonsis	574	ref_1
10	347630	347852	349631	350244	1	2_nonsis	2196	ref_1
10	379811	380369	380369	380706	0	1	448	ref_1
10	384052	384310	385510	385772	1	2_nonsis	1460	ref_1
10	465282	465795	465816	466454	0	1	596	ref_1
10	503880	504158	504158	506424	1	2_nonsis	1272	ref_1
10	596891	601293	596891	601293	1	2_nonsis	2200	ref_1
10	723717	723783	725123	725433	1	2_nonsis	1528	ref_1
11	30068	33673	34686	35758	1	2_nonsis	3352	ref_1
11	77827	78581	79874	80353	1	2_nonsis	1910	ref_1
11	99646	100443	100670	101183	0	1	882	ref_1
11	114400	114572	114793	115293	0	1	557	ref_1
11	138050	140833	138050	140833	1	2_nonsis	1391	ref_1
11	140833	141109	141122	142268	0	1	724	ref_1
11	176780	177108	179509	179637	0	2_nonsis	2629	ref_1
11	216709	216788	217514	217814	0	1	916	ref_1
11	298637	298924	299201	300874	1	2_nonsis	1257	ref_1
11	317019	317375	317831	318297	0	1	867	ref_1
11	327998	328057	329482	329573	0	1	1500	ref_1
11	368313	369378	369878	370412	0	1	1300	ref_1
11	377390	377843	379215	379423	1	2_nonsis	1702	ref_1
11	384228	384363	384363	384792	0	1	282	ref_1
11	433175	433506	437754	437891	0	2_nonsis	4482	ref_1
11	573486	573513	574194	574788	1	2_nonsis	992	ref_1
11	576209	576492	576498	576947	0	1	372	ref_1
11	616404	616917	618540	618631	1	2_nonsis	1925	ref_1
12	45294	46479	48264	48757	0	1	2624	ref_1
12	124421	124596	124421	124596	1	2_nonsis	87	ref_1
12	233766	234128	235352	235684	1	2_nonsis	1571	ref_1
12	259471	260086	260086	260298	0	1	414	ref_1
12	322903	323570	323570	324050	1	2_nonsis	574	ref_1
12	340008	340119	341926	341974	1	2_nonsis	1886	ref_1
12	398453	398570	399414	399454	0	1	922	ref_1
12	416464	416793	419081	419132	1	2_nonsis	2478	ref_1
12	439126	439413	441152	441612	1	2_nonsis	2112	ref_1
12	539092	539704	540258	540405	0	1	934	ref_1
12	593059	605739	593059	605739	1	2_nonsis	6340	ref_1
12	606928	607531	606928	607531	1	2_nonsis	301	ref_1
12	611812	611864	612358	612475	0	1	578	ref_1
12	714641	714966	715622	715772	0	1	894	ref_1
12	717181	717475	717475	717529	1	2_nonsis	174	ref_1
12	746872	747505	747982	748236	0	1	920	ref_1
12	757131	757763	758099	758246	0	1	726	ref_1
12	789236	789356	791142	794003	1	2_nonsis	3276	ref_1
12	827928	828244	828622	828844	0	1	647	ref_1
12	866895	867114	867118	867405	1	2_nonsis	257	ref_1
12	892436	930472	892436	930472	1	2_nonsis	19018	ref_1
12	954173	954404	954404	954572	0	1	200	ref_1
12	1000048	1000542	1001464	1001833	1	2_nonsis	1354	ref_1
12	1009719	1011169	1011934	1013592	1	2_nonsis	2319	ref_1
12	1055872	1056105	1057759	1058607	1	2_nonsis	2194	ref_1
13	18729	20392	21881	22318	1	2_nonsis	2539	ref_1
13	73368	73993	74014	74346	1	2_nonsis	500	ref_1
13	76522	77019	77482	77676	0	1	808	ref_1
13	113641	114304	115471	115959	1	2_nonsis	1742	ref_1
13	119087	119306	119476	119630	0	1	356	ref_1
13	227027	227957	228901	229206	1	2_nonsis	1562	ref_1
13	281241	282022	282022	282723	0	1	741	ref_1
13	396448	396594	397289	397850	0	1	1048	ref_1
13	487831	489569	489569	490109	1	2_nonsis	1139	ref_1
13	492116	492266	492266	492749	0	1	316	ref_1
13	535437	535721	536671	536833	0	1	1173	ref_1
13	556437	556610	557425	557517	1	3	948	ref_1
13	700620	701024	702308	702452	1	2_nonsis	1558	ref_1
13	732051	732373	732395	732528	0	1	250	ref_1
13	795946	796038	798390	798447	0	1	2426	ref_1
13	850650	851409	854292	854948	1	2_nonsis	3590	ref_1
14	40306	40397	40430	41146	0	1	436	ref_1
14	51050	52069	52659	52850	0	1	1195	ref_1
14	68234	68498	68923	69145	0	1	668	ref_1
14	70909	71495	72005	72122	1	2_nonsis	862	ref_1
14	121220	121385	124154	124235	0	2_nonsis	2892	ref_1
14	184882	184944	185309	185417	0	1	450	ref_1
14	199873	199979	200718	201078	0	1	972	ref_1
14	237756	238024	238429	238793	1	2_nonsis	721	ref_1
14	316782	316808	317078	317738	0	1	613	ref_1
14	323136	323238	323606	323787	0	1	510	ref_1
14	412609	413686	414025	415654	1	2_nonsis	1692	ref_1
14	547958	548436	547958	548436	1	2_nonsis	238	ref_1
14	673326	674407	674690	676029	0	1	1493	ref_1
14	705870	706528	705870	706528	1	2_nonsis	328	ref_1
15	68535	68903	69357	69484	0	1	702	ref_1
15	112140	112969	117525	123885	1	2_nonsis	8150	ref_1
15	154073	154995	154073	154995	1	2_nonsis	460	ref_1
15	309144	309237	311489	312220	1	2_nonsis	2664	ref_1
15	360812	360995	360995	361461	0	1	324	ref_1
15	362851	363553	363824	363974	1	2_nonsis	697	ref_1
15	477707	478649	479565	480090	0	1	1650	ref_1
15	553518	554715	554715	554820	0	1	651	ref_1
15	558128	558487	559768	560108	0	1	1630	ref_1
15	684419	684893	685067	685601	0	1	678	ref_1
15	686985	687587	686985	687587	1	2_nonsis	300	ref_1
15	774457	774673	776223	776725	1	2_nonsis	1909	ref_1
15	824928	825148	826879	827016	0	1	1910	ref_1
15	890409	890957	892736	892829	1	2_nonsis	2100	ref_1
15	996896	997902	996896	997902	1	2_nonsis	502	ref_1
16	45800	45974	46435	46547	1	2_nonsis	604	ref_1
16	54755	55257	55562	55625	0	1	588	ref_1
16	131754	131951	133388	133624	0	1	1654	ref_1
16	135194	135326	135326	135618	1	2_nonsis	212	ref_1
16	291355	292215	291355	292215	1	2_nonsis	430	ref_1
16	294452	294899	296393	297021	0	1	2032	ref_1
16	381121	381362	381362	381920	1	2_nonsis	400	ref_1
16	476851	477152	478714	479396	1	2_nonsis	2054	ref_1
16	539197	539336	539891	539931	0	1	644	ref_1
16	642789	643790	644963	645683	1	3	2034	ref_1
16	700101	700285	703359	703434	1	2_nonsis	3204	ref_1
16	833382	833507	834395	834534	0	1	1020	ref_1
16	842086	842864	843720	843861	0	1	1316	ref_1
16	876719	876810	876914	877898	1	2_nonsis	642	ref_1
1	32989	33040	36898	37019	1	2_nonsis	3944	ref_2
1	75520	76205	77433	77554	0	1	1631	ref_2
1	92891	93563	93563	94472	1	2_nonsis	790	ref_2
1	107970	108457	108457	108814	1	2_nonsis	422	ref_2
1	178682	178989	180747	180787	1	2_nonsis	1932	ref_2
2	24379	24823	24888	25246	1	2_nonsis	466	ref_2
2	27832	28538	29190	36240	0	1	4530	ref_2
2	63243	63284	65309	65480	0	1	2131	ref_2
2	220055	220122	220618	226979	1	2_nonsis	3710	ref_2
2	292212	292254	292290	292541	0	1	182	ref_2
2	323214	323896	324135	324467	0	1	746	ref_2
2	382571	382644	382823	382880	0	1	244	ref_2
2	416426	417367	417468	417694	1	2_nonsis	684	ref_2
2	419495	419604	419604	419859	0	1	182	ref_2
2	534745	534864	535946	536197	1	2_nonsis	1267	ref_2
2	703264	703780	704440	704922	1	2_nonsis	1159	ref_2
2	741097	741197	744063	744356	1	3	3062	ref_2
3	40637	40987	41015	41289	0	1	340	ref_2
3	51650	52371	53316	53891	1	2_nonsis	1593	ref_2
3	73255	73479	75484	76939	1	4	2844	ref_2
3	117992	118273	118751	119120	0	2_nonsis	803	ref_2
3	168386	174943	168386	174943	1	2_nonsis	3278	ref_2
3	212637	212942	213768	213849	0	2_nonsis	1019	ref_2
3	223339	223676	223676	224009	1	2_nonsis	335	ref_2
3	260698	261312	263025	264441	1	2_nonsis	2728	ref_2
4	33135	33253	34987	35378	1	2_nonsis	1988	ref_2
4	155900	156500	156591	157148	0	2_nonsis	670	ref_2
4	160479	160731	163327	163439	1	2_nonsis	2778	ref_2
4	302250	303140	303504	303806	0	1	960	ref_2
4	312186	312250	313644	313728	1	2_nonsis	1468	ref_2
4	408894	410728	412574	413313	1	2_nonsis	3132	ref_2
4	497463	498138	498138	498305	0	1	421	ref_2
4	538707	538878	539680	540228	0	1	1162	ref_2
4	550672	550699	552846	553004	0	2_nonsis	2240	ref_2
4	573947	574093	575468	576248	1	2_nonsis	1838	ref_2
4	615449	615581	616214	616380	1	2_nonsis	782	ref_2
4	719896	720761	719896	720761	1	2_nonsis	432	ref_2
4	722270	722407	722687	722776	0	1	393	ref_2
4	834537	834720	836436	836558	0	1	1868	ref_2
4	923952	924083	925318	925618	1	2_nonsis	1450	ref_2
4	945892	946425	946452	946721	0	1	428	ref_2
4	1013982	1014713	1014713	1015229	0	2_nonsis	624	ref_2
4	1055678	1055799	1056069	1056232	0	1	412	ref_2
4	1059313	1059445	1062037	1062818	1	2_nonsis	3048	ref_2
4	1078009	1078458	1079984	1080788	1	2_nonsis	2152	ref_2
4	1269687	1269918	1269918	1270457	0	1	385	ref_2
4	1300388	1300582	1301474	1302530	1	2_nonsis	1517	ref_2
4	1332857	1333408	1334142	1334337	0	1	1107	ref_2
4	1347683	1349666	1350213	1350342	1	2_nonsis	1603	ref_2
4	1435091	1435647	1436962	1437126	1	2_nonsis	1675	ref_2
4	1505138	1505562	1506992	1507780	1	2_nonsis	2036	ref_2
5	54453	55841	56171	56315	1	2_nonsis	1096	ref_2
5	57855	57941	58346	58866	0	1	708	ref_2
5	124517	124905	125756	125939	1	2_nonsis	1136	ref_2
5	209424	209789	209789	210347	0	1	462	ref_2
5	225841	226347	225841	226347	1	2_nonsis	252	ref_2
5	326423	326990	326999	327363	0	1	474	ref_2
5	332482	333114	332482	333114	1	2_nonsis	316	ref_2
5	335262	335352	335874	336237	0	1	748	ref_2
5	397892	398975	399399	400005	1	2_nonsis	1268	ref_2
5	441963	442012	442069	442111	0	1	102	ref_2
5	460411	461582	461594	462226	0	1	914	ref_2
5	489897	490102	491262	491327	1	2_nonsis	1295	ref_2
5	512058	512295	512664	512863	0	1	587	ref_2
6	73933	74035	75475	76053	1	2_nonsis	1780	ref_2
6	106222	106492	107042	107101	0	1	714	ref_2
6	119126	119224	119229	119328	0	1	104	ref_2
6	155336	155718	155718	156102	0	1	383	ref_2
6	203253	203623	204061	204282	1	2_nonsis	734	ref_2
6	239066	239639	239639	239696	1	2_nonsis	315	ref_2
7	48448	48835	48835	49026	0	1	289	ref_2
7	53982	54056	55107	55263	1	2_nonsis	1166	ref_2
7	97616	98124	98124	100362	0	1	1373	ref_2
7	100529	102955	100529	102955	1	2_nonsis	1212	ref_2
7	123839	124322	124322	124460	0	1	310	ref_2
7	192332	193477	192332	193477	1	2_nonsis	572	ref_2
7	196769	196840	198003	198476	0	1	1435	ref_2
7	271853	272144	272144	272568	0	1	358	ref_2
7	370641	370822	371625	372033	0	1	1098	ref_2
7	383348	383573	385570	386428	1	3	2538	ref_2
7	410531	411461	414265	414479	1	2_nonsis	3376	ref_2
7	442874	442935	444107	444236	0	1	1267	ref_2
7	472321	472609	473748	473949	0	2_nonsis	1384	ref_2
7	581464	581660	581814	581949	0	1	320	ref_2
7	609958	610218	610674	611145	1	2_nonsis	822	ref_2
7	617675	617861	618236	618272	1	2_nonsis	486	ref_2
7	766129	766363	766363	766579	0	1	225	ref_2
7	801970	802249	802249	802512	1	2_nonsis	271	ref_2
7	914816	915691	916059	916953	1	2_nonsis	1252	ref_2
7	1009812	1010365	1012544	1012661	1	2_nonsis	2514	ref_2
7	1021077	1021490	1022816	1023234	0	2_sis	1742	ref_2
8	10261	10789	11625	11689	1	2_nonsis	1132	ref_2
8	84777	84820	85033	85109	0	1	272	ref_2
8	95003	96126	96393	97160	1	2_nonsis	1212	ref_2
8	190024	190339	190671	191072	0	1	690	ref_2
8	236251	237146	237633	237813	1	2_nonsis	1024	ref_2
8	297072	297365	297365	297421	0	1	174	ref_2
8	360543	360630	360630	360898	0	1	178	ref_2
8	379789	380530	381058	381425	1	2_nonsis	1082	ref_2
8	484407	485261	485700	485807	1	2_nonsis	920	ref_2
9	41664	41898	41980	42365	0	1	392	ref_2
9	55071	55251	56514	57063	0	2_nonsis	1628	ref_2
9	99043	99715	99794	100355	0	1	696	ref_2
9	135991	136134	137856	138041	0	1	1886	ref_2
9	141514	141703	141727	141911	1	2_nonsis	210	ref_2
9	160585	160764	161147	161384	0	1	591	ref_2
9	165195	166074	166141	166203	0	1	538	ref_2
9	170156	170408	170156	170408	1	2_nonsis	126	ref_2
9	175960	176421	177853	178160	0	1	1816	ref_2
9	267764	268176	268278	268466	1	2_nonsis	402	ref_2
9	281719	281795	283713	284253	0	1	2226	ref_2
9	329125	332459	333345	334383	1	2_nonsis	3072	ref_2
9	338050	338145	338145	338670	1	2_nonsis	310	ref_2
9	380279	380666	380999	381073	0	1	564	ref_2
9	396734	396906	397090	397305	0	1	378	ref_2
10	36034	36217	37127	37895	0	2_nonsis	1386	ref_2
10	69523	69580	70072	70786	1	2_nonsis	878	ref_2
10	187746	188331	188961	189105	1	2_nonsis	994	ref_2
10	208377	208641	211937	212108	1	2_nonsis	3514	ref_2
10	317305	317491	317491	317989	0	1	342	ref_2
10	360767	361124	363678	363726	2	4	2756	ref_2
10	466454	467010	467589	469453	1	2_nonsis	1789	ref_2
10	572936	573000	573135	573950	1	2_nonsis	574	ref_2
10	601293	611484	601293	611484	1	2_nonsis	5095	ref_2
10	661017	661171	663013	663082	1	2_nonsis	1954	ref_2
10	704861	704987	706608	707018	1	2_nonsis	1889	ref_2
11	33673	36695	33673	36695	1	2_nonsis	1510	ref_2
11	71211	71541	71541	71930	1	2_nonsis	360	ref_2
11	99646	100443	100670	101183	0	2_nonsis	882	ref_2
11	235115	238513	235115	238513	1	2_nonsis	1698	ref_2
11	258771	258873	260530	260745	1	2_nonsis	1816	ref_2
11	340714	340743	340811	341198	0	1	276	ref_2
11	379301	379495	381019	381640	1	2_nonsis	1932	ref_2
11	428081	428986	429580	429690	0	1	1102	ref_2
11	477203	477776	477776	479195	0	1	996	ref_2
11	513454	514126	514627	514792	0	1	920	ref_2
11	606370	606560	609738	610232	1	2_nonsis	3520	ref_2
12	20990	21053	21252	21693	0	1	451	ref_2
12	28820	29085	30375	30558	1	2_nonsis	1514	ref_2
12	98655	99470	100126	100366	1	2_nonsis	1184	ref_2
12	115422	116205	116401	116734	0	1	754	ref_2
12	135409	135677	136474	136527	1	2_nonsis	958	ref_2
12	210240	210476	212081	212681	1	2_nonsis	2023	ref_2
12	233075	233766	234633	234668	0	1	1230	ref_2
12	252779	252886	253274	253791	0	1	700	ref_2
12	258730	259051	261119	261578	0	1	2458	ref_2
12	289291	289538	290328	290359	0	1	929	ref_2
12	301472	301852	302004	302282	0	1	481	ref_2
12	387156	387519	388801	389347	0	1	1736	ref_2
12	414993	415537	417465	417575	1	2_nonsis	2255	ref_2
12	560519	561781	563822	564068	1	2_nonsis	2795	ref_2
12	573671	573804	574726	574950	0	1	1100	ref_2
12	623566	623758	626422	627007	0	1	3052	ref_2
12	703971	704829	706966	707098	1	3	2632	ref_2
12	778158	779222	779607	780114	0	1	1170	ref_2
12	836343	837497	837595	840577	1	2_nonsis	2166	ref_2
12	865078	866496	872401	873021	1	3	6924	ref_2
12	1001464	1001833	1003348	1003864	0	1	1958	ref_2
12	1014017	1014332	1014670	1014976	0	1	648	ref_2
12	1022675	1022756	1024168	1024747	0	1	1742	ref_2
12	1032869	1033274	1034221	1034264	1	2_nonsis	1171	ref_2
13	77019	77482	77019	77482	1	2_nonsis	231	ref_2
13	165218	166589	166876	167444	1	2_nonsis	1256	ref_2
13	235798	236370	236410	236819	0	1	530	ref_2
13	306097	306582	307804	308296	1	2_nonsis	1710	ref_2
13	387879	388308	392173	392209	1	2_nonsis	4098	ref_2
13	513553	513778	514431	515212	0	1	1156	ref_2
13	517277	517743	517743	517791	0	1	257	ref_2
13	538839	539007	539282	539541	1	2_nonsis	488	ref_2
13	540798	541246	541511	541716	0	1	592	ref_2
13	588927	589273	588927	589273	1	2_nonsis	172	ref_2
13	661764	662059	663903	663987	1	2_nonsis	2034	ref_2
13	683958	684171	684171	684406	1	2_nonsis	224	ref_2
13	798090	798332	798889	799519	1	2_nonsis	993	ref_2
13	874221	874543	875718	876530	1	2_nonsis	1742	ref_2
14	39652	40306	40430	41146	0	1	809	ref_2
14	52324	52659	52659	52850	0	1	263	ref_2
14	86514	86730	88100	88950	1	2_nonsis	1903	ref_2
14	195358	195766	199432	199570	1	2_nonsis	3939	ref_2
14	204995	205138	205208	205814	1	2_nonsis	444	ref_2
14	364020	364611	366762	367502	1	2_nonsis	2816	ref_2
14	427295	427451	427451	428693	0	1	699	ref_2
14	542443	543829	542443	543829	1	2_nonsis	692	ref_2
14	701618	702991	701618	702991	1	2_nonsis	686	ref_2
14	715182	715380	715430	715791	0	1	330	ref_2
15	39607	39768	40834	41221	0	1	1340	ref_2
15	83757	84190	84226	84463	1	2_nonsis	371	ref_2
15	91592	91686	93175	94140	1	2_nonsis	2018	ref_2
15	185951	186289	186970	187008	0	1	869	ref_2
15	220116	220335	221206	221576	1	2_nonsis	1166	ref_2
15	231810	232193	232193	232665	0	1	428	ref_2
15	284521	284983	285663	286242	1	2_nonsis	1200	ref_2
15	295281	295611	297107	297302	0	1	1758	ref_2
15	420277	427406	420277	427406	2	4	3564	ref_2
15	494326	494461	496163	496422	1	2_nonsis	1899	ref_2
15	533520	533636	534200	536230	0	1	1637	ref_2
15	585808	586076	592385	592588	2	4	6544	ref_2
15	638364	639159	639159	639225	0	1	430	ref_2
15	770868	771765	772232	773455	1	2_nonsis	1527	ref_2
15	984910	984992	989690	991111	1	3	5450	ref_2
15	1061049	1061582	1061899	1061951	1	2_nonsis	610	ref_2
16	49049	49169	49169	50572	1	2_nonsis	762	ref_2
16	74885	74937	76316	76413	1	2_nonsis	1454	ref_2
16	106600	107304	107496	107754	0	1	673	ref_2
16	113385	114050	114957	115785	0	1	1654	ref_2
16	169911	170076	172192	172402	1	2_nonsis	2304	ref_2
16	213190	213534	214963	215587	1	2_nonsis	1913	ref_2
16	371914	372742	371914	372742	1	2_nonsis	414	ref_2
16	404106	404554	404667	404858	0	1	432	ref_2
16	465383	466824	465383	466824	1	2_nonsis	720	ref_2
16	676361	676691	676743	677025	1	2_nonsis	358	ref_2
16	678599	678709	678709	678816	0	1	108	ref_2
16	681542	681719	684164	684455	1	2_nonsis	2679	ref_2
16	841702	842073	842086	842864	1	2_nonsis	588	ref_2
16	921117	921154	921490	921713	1	2_nonsis	466	ref_2
1	31403	31635	32271	32511	0	1	872	ref_3
1	64499	65365	64499	65365	1	2_nonsis	432	ref_3
1	66178	66696	68959	69112	1	3	2598	ref_3
1	70621	71281	71616	72952	0	1	1333	ref_3
1	184510	184921	184921	185150	0	1	320	ref_3
1	190636	190880	195750	195910	1	3	5072	ref_3
2	88022	88046	89785	90196	1	2_nonsis	1956	ref_3
2	170868	171433	170868	171433	1	2_nonsis	282	ref_3
2	288304	288339	289409	289530	1	2_nonsis	1148	ref_3
2	393237	393507	394726	395115	1	2_nonsis	1548	ref_3
2	585909	586218	586221	587309	0	1	702	ref_3
2	615005	615654	615005	615654	1	2_nonsis	324	ref_3
2	642581	642776	642776	643134	0	1	276	ref_3
2	694398	695405	697503	698029	1	2_nonsis	2864	ref_3
3	60997	61457	60997	61457	1	2_nonsis	230	ref_3
3	142499	143316	143316	143575	0	1	538	ref_3
3	145735	145988	148041	148135	0	1	2226	ref_3
3	228130	228886	228886	230267	1	2_nonsis	1068	ref_3
3	303499	304102	304102	307039	1	2_nonsis	1770	ref_3
4	76974	77295	79321	79387	0	2_nonsis	2220	ref_3
4	84443	84518	84947	85442	1	2_nonsis	714	ref_3
4	177807	178219	178306	179632	1	2_nonsis	956	ref_3
4	300160	300204	302084	302250	1	2_nonsis	1985	ref_3
4	439479	439746	441071	441206	1	2_nonsis	1526	ref_3
4	588711	589440	588711	589440	1	2_nonsis	364	ref_3
4	615060	615161	616750	616883	0	1	1706	ref_3
4	636201	636237	636465	636737	0	1	382	ref_3
4	836867	837275	837527	837572	0	1	478	ref_3
4	868578	868704	869992	870200	1	2_nonsis	1455	ref_3
4	1148075	1148435	1149368	1149478	1	2_nonsis	1168	ref_3
4	1239399	1240123	1241519	1242168	1	2_nonsis	2082	ref_3
4	1289490	1289885	1289885	1289939	1	2_nonsis	224	ref_3
4	1337910	1338084	1338366	1338448	0	1	410	ref_3
4	1434754	1434866	1434996	1435091	0	1	234	ref_3
4	1447428	1447694	1448987	1449188	1	2_nonsis	1526	ref_3
5	30664	31247	30664	31247	1	2_nonsis	291	ref_3
5	77697	77918	77918	78595	0	1	449	ref_3
5	123248	123378	123248	123378	1	2_nonsis	64	ref_3
5	161191	161593	162474	163290	0	1	1490	ref_3
5	236202	236672	236672	237481	1	2_nonsis	640	ref_3
5	268597	268713	268713	269407	0	1	405	ref_3
5	334750	335065	336702	336936	0	1	1912	ref_3
5	398975	399399	399399	400005	0	1	515	ref_3
5	463157	463255	464956	465425	1	2_nonsis	1984	ref_3
5	560026	560290	560376	560686	0	1	373	ref_3
6	72559	73471	75475	76268	1	2_nonsis	2856	ref_3
6	81532	81686	82058	82187	1	2_nonsis	514	ref_3
6	235114	235342	237962	238279	1	2_nonsis	2892	ref_3
7	23297	23450	24468	25442	1	2_nonsis	1582	ref_3
7	58086	58485	59403	60729	1	2_nonsis	1780	ref_3
7	76149	76455	76663	76882	1	2_nonsis	470	ref_3
7	146193	146595	147477	147547	1	2_nonsis	1118	ref_3
7	165523	166257	166257	166667	0	1	572	ref_3
7	427318	427600	428728	428940	0	1	1375	ref_3
7	432412	432654	434308	434403	1	2_nonsis	1822	ref_3
7	584298	584414	584414	584527	0	1	114	ref_3
7	609958	610218	610218	610674	0	1	358	ref_3
7	621861	622133	625898	626137	2	2_nonsis	4020	ref_3
7	785199	785828	785907	786618	0	1	749	ref_3
7	797674	797989	798848	799244	0	1	1214	ref_3
7	800442	801373	803780	803951	1	2_nonsis	2958	ref_3
7	807791	807996	809329	810159	1	2_nonsis	1850	ref_3
7	1011510	1012069	1013788	1013909	1	2_nonsis	2059	ref_3
7	1045427	1045920	1045920	1046573	1	2_nonsis	573	ref_3
8	10670	11006	11006	11209	0	1	270	ref_3
8	13244	13408	14784	14833	1	2_nonsis	1482	ref_3
8	16735	16788	17157	17359	0	1	496	ref_3
8	98643	99089	99909	101246	1	2_nonsis	1712	ref_3
8	121618	121827	121987	122634	0	1	588	ref_3
8	237328	237556	237328	237556	1	2_nonsis	114	ref_3
8	361272	361539	361697	362504	1	2_nonsis	695	ref_3
8	435329	435693	435968	436433	1	2_nonsis	690	ref_3
8	438697	439062	439647	439710	0	1	799	ref_3
8	517036	517336	517336	517475	1	2_nonsis	220	ref_3
9	54480	55071	56514	57063	1	2_nonsis	2013	ref_3
9	185865	188629	185865	188629	1	2_nonsis	1382	ref_3
9	299287	302793	299287	302793	1	2_nonsis	1752	ref_3
9	401375	402165	403510	403760	1	2_nonsis	1865	ref_3
10	73391	73708	75075	75279	1	2_nonsis	1628	ref_3
10	102425	102662	104033	104395	1	2_nonsis	1670	ref_3
10	246652	247029	247893	247938	1	2_nonsis	1075	ref_3
10	290730	290883	291438	291807	1	2_nonsis	816	ref_3
10	363087	363678	364397	364524	1	2_nonsis	1078	ref_3
10	391269	391555	391693	392058	0	1	464	ref_3
10	570822	572936	573950	574034	0	1	2113	ref_3
10	663098	663261	663590	663993	1	2_nonsis	612	ref_3
10	672728	672815	672815	672937	0	1	104	ref_3
10	726401	731810	726401	731810	1	2_nonsis	2704	ref_3
11	2377	6678	2377	6678	1	2_nonsis	2150	ref_3
11	45993	48790	45993	48790	1	2_nonsis	1398	ref_3
11	67740	68014	68184	68298	0	1	364	ref_3
11	99646	100670	100670	101183	0	1	768	ref_3
11	116904	117207	118109	118487	0	1	1242	ref_3
11	194709	195050	196712	197315	0	1	2134	ref_3
11	229432	229903	232839	234299	1	2_nonsis	3902	ref_3
11	258604	258771	258943	259176	0	1	372	ref_3
11	333757	334655	334655	334735	0	2_nonsis	489	ref_3
11	355110	355411	356064	356171	0	1	857	ref_3
11	369378	369689	369878	370412	0	1	612	ref_3
11	534234	534309	535712	536243	1	2_nonsis	1706	ref_3
11	569085	569468	571329	571639	0	1	2208	ref_3
11	603048	604059	603048	604059	1	2_nonsis	505	ref_3
11	634635	635348	635348	636244	0	1	804	ref_3
12	20715	20976	22509	22902	1	2_nonsis	1860	ref_3
12	38737	39963	39963	40119	0	1	691	ref_3
12	159272	159591	159591	159665	1	2_nonsis	196	ref_3
12	281289	281896	282385	283463	0	1	1332	ref_3
12	320469	320997	320997	322903	1	2_nonsis	1217	ref_3
12	363805	363912	363912	364089	0	1	142	ref_3
12	367857	367998	368038	368453	1	2_nonsis	318	ref_3
12	424702	424898	425696	425939	0	1	1018	ref_3
12	496489	497835	498565	499674	1	2_nonsis	1958	ref_3
12	552323	552649	553063	553358	1	2_nonsis	724	ref_3
12	611994	612202	612306	612349	0	1	230	ref_3
12	658054	658599	660046	660371	1	2_nonsis	1882	ref_3
12	837595	840577	840682	843387	1	2_nonsis	2948	ref_3
12	877274	877539	877999	878076	1	2_nonsis	631	ref_3
12	1043284	1043701	1043701	1043895	1	2_nonsis	306	ref_3
13	70163	70356	74346	74436	1	2_nonsis	4132	ref_3
13	141979	142186	142395	142575	1	2_nonsis	402	ref_3
[truncated: 226 more rows]
