# Supplementary material for: The Pif1 helicase is actively inhibited during meiotic recombination which restrains gene conversion tract length
Source: Nucleic Acids Res. 2021 Apr 6;49(8):4522–33. doi: 10.1093/nar/gkab232 (PMC8096244; doi:10.1093/nar/gkab232)
Supplement: gkab232_Supplemental_Files [file gkab232_supplemental_files.zip › Table S5.xlsx]

## Sheet: Sheet1
Gene & Synonyms	Ratio	Log2Ratio	p-value	CV %	Dist. pept. used	Pept. used	Total Peptides	#aa	#Peptides/100 aa	MW (kDa)	Description
HFM1,MER3,YGL251C,NRE1046	9.68626	3.27594	1.64423e-08	12.6987	15	85	106	1187	1.26369	135.1	ATP-dependent DNA helicase MER3
MLH1,PMS2,YMR167W,YM8520.16	1000	1000			20	65	65	769	2.60078	87.1	DNA mismatch repair protein MLH1
MLH2,YLR035C	1000	1000			10	41	41	695	1.43885	78.2	DNA mismatch repair protein MLH2
DOT5,YIL010W	1000	1000			3	10	10	215	1.39535	24.1	Peroxiredoxin DOT5
MFT1,YML062C	1000	1000			3	6	6	392	0.765306	45	THO complex subunit MFT1
GAT2,YMR136W,YM9375.05	1000	1000			4	8	8	560	0.714286	63.1	Protein GAT2
SLM5,YCR024C,YCR242,YCR24C	1000	1000			3	8	8	492	0.609756	56.8	Asparagine--tRNA ligase, mitochondrial
RFC1,CDC44,YOR217W,YOR50-7	1000	1000			4	9	9	861	0.464576	94.9	Replication factor C subunit 1
SKY1,YMR216C,YM8261.10C	1000	1000			3	4	4	742	0.404313	83.2	Serine/threonine-protein kinase SKY1
TMA108,YIL137C	1000	1000			3	7	7	946	0.317125	107.7	Protein TMA108
MCM3,YEL032W,SYGP-ORF23	1000	1000			3	10	10	971	0.30896	107.5	DNA replication licensing factor MCM3
TPS3,YMR261C,YM8156.03C	1000	1000			3	5	5	1054	0.28463	118.8	Trehalose synthase complex regulatory subunit TPS3
OXP1,YKL215C	1000	1000			3	4	4	1286	0.233281	140.4	5-oxoprolinase
SEC7,YDR170C,YD9395.01C,YD9489.05C	1000	1000			3	5	5	2009	0.149328	226.9	Protein transport protein SEC7
